# Supplementary material for: Output voltage control of DAB converters based on uncertainty and disturbance estimation
Source: PeerJ Comput Sci. 2024 Jul 1;10:e2175. doi: 10.7717/peerj-cs.2175 (PMC11232625; doi:10.7717/peerj-cs.2175)
Supplement: Supplemental Information 2 — The file is opened using MATLAB R2022a. After opening the slx file, click the Run button in the menu bar and it. Open the oscilloscope to display the model health status, which shows the expected voltage Vref step transformation, input voltage step change, load resistance step change, load resistance step change, load resistance continuous periodic change of the system changes. After the oscilloscope image is saved, it is the image displayed in the TIF file, and after processing, it is the image in the article. [file peerj-cs-10-2175-s002.slx › simulink/graphicalInterface.xml]

<?xml version="1.0" encoding="utf-8"?>
<GraphicalInterface>
  <P Name="NumRootInports">0</P>
  <P Name="NumRootOutports">0</P>
  <P Name="ParameterArgumentNames"/>
  <P Name="NumModelReferences">0</P>
  <P Name="NumTestPointedSignals">0</P>
  <P Name="NumProvidedFunctions">0</P>
  <P Name="NumRequiredFunctions">0</P>
  <P Name="NumResetEvents">0</P>
  <P Name="HasInitializeEvent">0</P>
  <P Name="HasTerminateEvent">0</P>
  <P Name="PreCompExecutionDomainType">Unset</P>
  <P Name="UseModelRefSolver">0</P>
  <P Name="SolverName">VariableStepAuto</P>
  <P Name="IsExportFunctionModel">0</P>
  <P Name="SimulinkSubDomainType">Simulink</P>
  <P Name="NumParameterArguments">0</P>
  <P Name="NumExternalFileReferences">50</P>
  <ExternalFileReference>
    <P Name="Reference">spsSeriesRLCBranchLib/Series RLC Branch</P>
    <P Name="Path">$bdroot/PI/C1</P>
    <P Name="SID">352</P>
    <P Name="Type">LIBRARY_BLOCK</P>
  </ExternalFileReference>
  <ExternalFileReference>
    <P Name="Reference">spsControlledVoltageSourceLib/Controlled Voltage Source</P>
    <P Name="Path">$bdroot/PI/Controlled Voltage Source1</P>
    <P Name="SID">1</P>
    <P Name="Type">LIBRARY_BLOCK</P>
  </ExternalFileReference>
  <ExternalFileReference>
    <P Name="Reference">spsCurrentMeasurementLib/Current Measurement</P>
    <P Name="Path">$bdroot/PI/Current Measurement</P>
    <P Name="SID">2</P>
    <P Name="Type">LIBRARY_BLOCK</P>
  </ExternalFileReference>
  <ExternalFileReference>
    <P Name="Reference">spsIGBTDiodeLib/IGBT//Diode</P>
    <P Name="Path">$bdroot/PI/IGBT//Diode</P>
    <P Name="SID">42</P>
    <P Name="Type">LIBRARY_BLOCK</P>
  </ExternalFileReference>
  <ExternalFileReference>
    <P Name="Reference">spsIGBTDiodeLib/IGBT//Diode</P>
    <P Name="Path">$bdroot/PI/IGBT//Diode1</P>
    <P Name="SID">43</P>
    <P Name="Type">LIBRARY_BLOCK</P>
  </ExternalFileReference>
  <ExternalFileReference>
    <P Name="Reference">spsIGBTDiodeLib/IGBT//Diode</P>
    <P Name="Path">$bdroot/PI/IGBT//Diode2</P>
    <P Name="SID">44</P>
    <P Name="Type">LIBRARY_BLOCK</P>
  </ExternalFileReference>
  <ExternalFileReference>
    <P Name="Reference">spsIGBTDiodeLib/IGBT//Diode</P>
    <P Name="Path">$bdroot/PI/IGBT//Diode3</P>
    <P Name="SID">45</P>
    <P Name="Type">LIBRARY_BLOCK</P>
  </ExternalFileReference>
  <ExternalFileReference>
    <P Name="Reference">spsIGBTDiodeLib/IGBT//Diode</P>
    <P Name="Path">$bdroot/PI/IGBT//Diode4</P>
    <P Name="SID">46</P>
    <P Name="Type">LIBRARY_BLOCK</P>
  </ExternalFileReference>
  <ExternalFileReference>
    <P Name="Reference">spsIGBTDiodeLib/IGBT//Diode</P>
    <P Name="Path">$bdroot/PI/IGBT//Diode5</P>
    <P Name="SID">47</P>
    <P Name="Type">LIBRARY_BLOCK</P>
  </ExternalFileReference>
  <ExternalFileReference>
    <P Name="Reference">spsIGBTDiodeLib/IGBT//Diode</P>
    <P Name="Path">$bdroot/PI/IGBT//Diode6</P>
    <P Name="SID">48</P>
    <P Name="Type">LIBRARY_BLOCK</P>
  </ExternalFileReference>
  <ExternalFileReference>
    <P Name="Reference">spsIGBTDiodeLib/IGBT//Diode</P>
    <P Name="Path">$bdroot/PI/IGBT//Diode7</P>
    <P Name="SID">49</P>
    <P Name="Type">LIBRARY_BLOCK</P>
  </ExternalFileReference>
  <ExternalFileReference>
    <P Name="Reference">spsLinearTransformerLib/Linear Transformer</P>
    <P Name="Path">$bdroot/PI/Linear Transformer</P>
    <P Name="SID">50</P>
    <P Name="Type">LIBRARY_BLOCK</P>
  </ExternalFileReference>
  <ExternalFileReference>
    <P Name="Reference">slpidlib/PID Controller</P>
    <P Name="Path">$bdroot/PI/PID Controller</P>
    <P Name="SID">55</P>
    <P Name="Type">LIBRARY_BLOCK</P>
  </ExternalFileReference>
  <ExternalFileReference>
    <P Name="Reference">simulink_extras/Flip Flops/S-R
Flip-Flop</P>
    <P Name="Path">$bdroot/PI/SPS Modulation/S-R Flip-Flop</P>
    <P Name="SID">70</P>
    <P Name="Type">LIBRARY_BLOCK</P>
  </ExternalFileReference>
  <ExternalFileReference>
    <P Name="Reference">simulink_extras/Flip Flops/S-R
Flip-Flop</P>
    <P Name="Path">$bdroot/PI/SPS Modulation/S-R Flip-Flop1</P>
    <P Name="SID">71</P>
    <P Name="Type">LIBRARY_BLOCK</P>
  </ExternalFileReference>
  <ExternalFileReference>
    <P Name="Reference">spsSawtoothGeneratorLib/Sawtooth
Generator</P>
    <P Name="Path">$bdroot/PI/SPS Modulation/Sawtooth Generator/Sawtooth Generator</P>
    <P Name="SID">76</P>
    <P Name="Type">LIBRARY_BLOCK</P>
  </ExternalFileReference>
  <ExternalFileReference>
    <P Name="Reference">spsSawtoothGeneratorLib/Sawtooth
Generator</P>
    <P Name="Path">$bdroot/PI/SPS Modulation/Sawtooth Generator1/Sawtooth Generator</P>
    <P Name="SID">82</P>
    <P Name="Type">LIBRARY_BLOCK</P>
  </ExternalFileReference>
  <ExternalFileReference>
    <P Name="Reference">spsSeriesRLCBranchLib/Series RLC Branch</P>
    <P Name="Path">$bdroot/PI/Series RLC Branch</P>
    <P Name="SID">91</P>
    <P Name="Type">LIBRARY_BLOCK</P>
  </ExternalFileReference>
  <ExternalFileReference>
    <P Name="Reference">spsSeriesRLCBranchLib/Series RLC Branch</P>
    <P Name="Path">$bdroot/PI/Series RLC Branch2</P>
    <P Name="SID">93</P>
    <P Name="Type">LIBRARY_BLOCK</P>
  </ExternalFileReference>
  <ExternalFileReference>
    <P Name="Reference">spsControlledCurrentSourceLib/Controlled Current Source</P>
    <P Name="Path">$bdroot/PI/Variable load resistance/Controlled Current Source</P>
    <P Name="SID">109</P>
    <P Name="Type">LIBRARY_BLOCK</P>
  </ExternalFileReference>
  <ExternalFileReference>
    <P Name="Reference">spsVoltageMeasurementLib/Voltage Measurement</P>
    <P Name="Path">$bdroot/PI/Variable load resistance/Voltage Measurement2</P>
    <P Name="SID">114</P>
    <P Name="Type">LIBRARY_BLOCK</P>
  </ExternalFileReference>
  <ExternalFileReference>
    <P Name="Reference">spsVoltageMeasurementLib/Voltage Measurement</P>
    <P Name="Path">$bdroot/PI/Voltage Measurement</P>
    <P Name="SID">100</P>
    <P Name="Type">LIBRARY_BLOCK</P>
  </ExternalFileReference>
  <ExternalFileReference>
    <P Name="Reference">spsVoltageMeasurementLib/Voltage Measurement</P>
    <P Name="Path">$bdroot/PI/Voltage Measurement1</P>
    <P Name="SID">101</P>
    <P Name="Type">LIBRARY_BLOCK</P>
  </ExternalFileReference>
  <ExternalFileReference>
    <P Name="Reference">spsVoltageMeasurementLib/Voltage Measurement</P>
    <P Name="Path">$bdroot/PI/Voltage Measurement2</P>
    <P Name="SID">102</P>
    <P Name="Type">LIBRARY_BLOCK</P>
  </ExternalFileReference>
  <ExternalFileReference>
    <P Name="Reference">spsVoltageMeasurementLib/Voltage Measurement</P>
    <P Name="Path">$bdroot/PI/Voltage Measurement3</P>
    <P Name="SID">103</P>
    <P Name="Type">LIBRARY_BLOCK</P>
  </ExternalFileReference>
  <ExternalFileReference>
    <P Name="Reference">spsSeriesRLCBranchLib/Series RLC Branch</P>
    <P Name="Path">$bdroot/UDE/C1</P>
    <P Name="SID">351</P>
    <P Name="Type">LIBRARY_BLOCK</P>
  </ExternalFileReference>
  <ExternalFileReference>
    <P Name="Reference">spsControlledVoltageSourceLib/Controlled Voltage Source</P>
    <P Name="Path">$bdroot/UDE/Controlled Voltage Source1</P>
    <P Name="SID">154</P>
    <P Name="Type">LIBRARY_BLOCK</P>
  </ExternalFileReference>
  <ExternalFileReference>
    <P Name="Reference">spsCurrentMeasurementLib/Current Measurement</P>
    <P Name="Path">$bdroot/UDE/Current Measurement</P>
    <P Name="SID">155</P>
    <P Name="Type">LIBRARY_BLOCK</P>
  </ExternalFileReference>
  <ExternalFileReference>
    <P Name="Reference">spsIGBTDiodeLib/IGBT//Diode</P>
    <P Name="Path">$bdroot/UDE/IGBT//Diode</P>
    <P Name="SID">195</P>
    <P Name="Type">LIBRARY_BLOCK</P>
  </ExternalFileReference>
  <ExternalFileReference>
    <P Name="Reference">spsIGBTDiodeLib/IGBT//Diode</P>
    <P Name="Path">$bdroot/UDE/IGBT//Diode1</P>
    <P Name="SID">196</P>
    <P Name="Type">LIBRARY_BLOCK</P>
  </ExternalFileReference>
  <ExternalFileReference>
    <P Name="Reference">spsIGBTDiodeLib/IGBT//Diode</P>
    <P Name="Path">$bdroot/UDE/IGBT//Diode2</P>
    <P Name="SID">197</P>
    <P Name="Type">LIBRARY_BLOCK</P>
  </ExternalFileReference>
  <ExternalFileReference>
    <P Name="Reference">spsIGBTDiodeLib/IGBT//Diode</P>
    <P Name="Path">$bdroot/UDE/IGBT//Diode3</P>
    <P Name="SID">198</P>
    <P Name="Type">LIBRARY_BLOCK</P>
  </ExternalFileReference>
  <ExternalFileReference>
    <P Name="Reference">spsIGBTDiodeLib/IGBT//Diode</P>
    <P Name="Path">$bdroot/UDE/IGBT//Diode4</P>
    <P Name="SID">199</P>
    <P Name="Type">LIBRARY_BLOCK</P>
  </ExternalFileReference>
  <ExternalFileReference>
    <P Name="Reference">spsIGBTDiodeLib/IGBT//Diode</P>
    <P Name="Path">$bdroot/UDE/IGBT//Diode5</P>
    <P Name="SID">200</P>
    <P Name="Type">LIBRARY_BLOCK</P>
  </ExternalFileReference>
  <ExternalFileReference>
    <P Name="Reference">spsIGBTDiodeLib/IGBT//Diode</P>
    <P Name="Path">$bdroot/UDE/IGBT//Diode6</P>
    <P Name="SID">201</P>
    <P Name="Type">LIBRARY_BLOCK</P>
  </ExternalFileReference>
  <ExternalFileReference>
    <P Name="Reference">spsIGBTDiodeLib/IGBT//Diode</P>
    <P Name="Path">$bdroot/UDE/IGBT//Diode7</P>
    <P Name="SID">202</P>
    <P Name="Type">LIBRARY_BLOCK</P>
  </ExternalFileReference>
  <ExternalFileReference>
    <P Name="Reference">spsLinearTransformerLib/Linear Transformer</P>
    <P Name="Path">$bdroot/UDE/Linear Transformer</P>
    <P Name="SID">203</P>
    <P Name="Type">LIBRARY_BLOCK</P>
  </ExternalFileReference>
  <ExternalFileReference>
    <P Name="Reference">simulink_extras/Flip Flops/S-R
Flip-Flop</P>
    <P Name="Path">$bdroot/UDE/SPS Modulation/S-R Flip-Flop</P>
    <P Name="SID">221</P>
    <P Name="Type">LIBRARY_BLOCK</P>
  </ExternalFileReference>
  <ExternalFileReference>
    <P Name="Reference">simulink_extras/Flip Flops/S-R
Flip-Flop</P>
    <P Name="Path">$bdroot/UDE/SPS Modulation/S-R Flip-Flop1</P>
    <P Name="SID">222</P>
    <P Name="Type">LIBRARY_BLOCK</P>
  </ExternalFileReference>
  <ExternalFileReference>
    <P Name="Reference">spsSawtoothGeneratorLib/Sawtooth
Generator</P>
    <P Name="Path">$bdroot/UDE/SPS Modulation/Sawtooth Generator/Sawtooth Generator</P>
    <P Name="SID">227</P>
    <P Name="Type">LIBRARY_BLOCK</P>
  </ExternalFileReference>
  <ExternalFileReference>
    <P Name="Reference">spsSawtoothGeneratorLib/Sawtooth
Generator</P>
    <P Name="Path">$bdroot/UDE/SPS Modulation/Sawtooth Generator1/Sawtooth Generator</P>
    <P Name="SID">233</P>
    <P Name="Type">LIBRARY_BLOCK</P>
  </ExternalFileReference>
  <ExternalFileReference>
    <P Name="Reference">spsSeriesRLCBranchLib/Series RLC Branch</P>
    <P Name="Path">$bdroot/UDE/Series RLC Branch</P>
    <P Name="SID">242</P>
    <P Name="Type">LIBRARY_BLOCK</P>
  </ExternalFileReference>
  <ExternalFileReference>
    <P Name="Reference">spsSeriesRLCBranchLib/Series RLC Branch</P>
    <P Name="Path">$bdroot/UDE/Series RLC Branch2</P>
    <P Name="SID">244</P>
    <P Name="Type">LIBRARY_BLOCK</P>
  </ExternalFileReference>
  <ExternalFileReference>
    <P Name="Reference">spsControlledCurrentSourceLib/Controlled Current Source</P>
    <P Name="Path">$bdroot/UDE/Variable load resistance/Controlled Current Source</P>
    <P Name="SID">276</P>
    <P Name="Type">LIBRARY_BLOCK</P>
  </ExternalFileReference>
  <ExternalFileReference>
    <P Name="Reference">spsVoltageMeasurementLib/Voltage Measurement</P>
    <P Name="Path">$bdroot/UDE/Variable load resistance/Voltage Measurement2</P>
    <P Name="SID">281</P>
    <P Name="Type">LIBRARY_BLOCK</P>
  </ExternalFileReference>
  <ExternalFileReference>
    <P Name="Reference">spsVoltageMeasurementLib/Voltage Measurement</P>
    <P Name="Path">$bdroot/UDE/Voltage Measurement</P>
    <P Name="SID">267</P>
    <P Name="Type">LIBRARY_BLOCK</P>
  </ExternalFileReference>
  <ExternalFileReference>
    <P Name="Reference">spsVoltageMeasurementLib/Voltage Measurement</P>
    <P Name="Path">$bdroot/UDE/Voltage Measurement1</P>
    <P Name="SID">268</P>
    <P Name="Type">LIBRARY_BLOCK</P>
  </ExternalFileReference>
  <ExternalFileReference>
    <P Name="Reference">spsVoltageMeasurementLib/Voltage Measurement</P>
    <P Name="Path">$bdroot/UDE/Voltage Measurement2</P>
    <P Name="SID">269</P>
    <P Name="Type">LIBRARY_BLOCK</P>
  </ExternalFileReference>
  <ExternalFileReference>
    <P Name="Reference">spsVoltageMeasurementLib/Voltage Measurement</P>
    <P Name="Path">$bdroot/UDE/Voltage Measurement3</P>
    <P Name="SID">270</P>
    <P Name="Type">LIBRARY_BLOCK</P>
  </ExternalFileReference>
  <ExternalFileReference>
    <P Name="Reference">spspowerguiLib/powergui</P>
    <P Name="Path">$bdroot/powergui</P>
    <P Name="SID">107</P>
    <P Name="Type">LIBRARY_BLOCK</P>
  </ExternalFileReference>
  <P Name="OrderedModelArguments">1</P>
</GraphicalInterface>
