# Supplementary material for: Output voltage control of DAB converters based on uncertainty and disturbance estimation
Source: PeerJ Comput Sci. 2024 Jul 1;10:e2175. doi: 10.7717/peerj-cs.2175 (PMC11232625; doi:10.7717/peerj-cs.2175)
Supplement: Supplemental Information 2 — The file is opened using MATLAB R2022a. After opening the slx file, click the Run button in the menu bar and it. Open the oscilloscope to display the model health status, which shows the expected voltage Vref step transformation, input voltage step change, load resistance step change, load resistance step change, load resistance continuous periodic change of the system changes. After the oscilloscope image is saved, it is the image displayed in the TIF file, and after processing, it is the image in the article. [file peerj-cs-10-2175-s002.slx › simulink/stateflow/chart_17.xml]

<?xml version="1.0" encoding="utf-8"?>
<chart id="17">
  <P Name="name">PI/Small signal conversion</P>
  <P Name="windowPosition">[422 539.941 189 413]</P>
  <P Name="viewLimits">[0 156.75 0 153.75]</P>
  <P Name="screen">[1 1 3600 1200 1.180555555555556]</P>
  <P Name="viewObj">17</P>
  <P Name="ssIdHighWaterMark">15</P>
  <P Name="decomposition">CLUSTER_CHART</P>
  <P Name="type">EML_CHART</P>
  <P Name="chartFileNumber">1</P>
  <P Name="disableImplicitCasting">1</P>
  <eml>
    <P Name="name">fcn</P>
  </eml>
  <Children>
    <state SSID="1">
      <P Name="labelString">eML_blk_kernel()</P>
      <P Name="position">[18 64.5 118 66]</P>
      <P Name="fontSize">12</P>
      <P Name="superState">SUBCHART</P>
      <P Name="subviewer">17</P>
      <P Name="type">FUNC_STATE</P>
      <P Name="decomposition">CLUSTER_STATE</P>
      <eml>
        <P Name="isEML">1</P>
        <P Name="script">function e  = fcn(Vref,V2)
V2w=400;%取稳态点时，的稳态电压，与Dw相对应
v2=V2-V2w;
vref=Vref-V2w;
e=vref-v2;
</P>
        <P Name="vectorOutputs1D">1</P>
      </eml>
    </state>
    <data SSID="13" name="Vref">
      <P Name="scope">INPUT_DATA</P>
      <props>
        <array>
          <P Name="size">-1</P>
        </array>
        <type>
          <P Name="method">SF_INHERITED_TYPE</P>
          <P Name="primitive">SF_DOUBLE_TYPE</P>
          <P Name="isSigned">1</P>
          <P Name="wordLength">16</P>
        </type>
        <P Name="complexity">SF_COMPLEX_INHERITED</P>
        <P Name="frame">SF_FRAME_INHERITED</P>
        <unit>
          <P Name="name">inherit</P>
        </unit>
      </props>
      <P Name="dataType">Inherit: Same as Simulink</P>
    </data>
    <data SSID="4" name="V2">
      <P Name="scope">INPUT_DATA</P>
      <props>
        <array>
          <P Name="size">-1</P>
        </array>
        <type>
          <P Name="method">SF_INHERITED_TYPE</P>
          <P Name="primitive">SF_DOUBLE_TYPE</P>
        </type>
        <P Name="complexity">SF_COMPLEX_INHERITED</P>
        <unit>
          <P Name="name">inherit</P>
        </unit>
      </props>
      <P Name="dataType">Inherit: Same as Simulink</P>
    </data>
    <data SSID="5" name="e">
      <P Name="scope">OUTPUT_DATA</P>
      <props>
        <array>
          <P Name="size">-1</P>
        </array>
        <type>
          <P Name="method">SF_INHERITED_TYPE</P>
          <P Name="primitive">SF_DOUBLE_TYPE</P>
        </type>
        <P Name="complexity">SF_COMPLEX_INHERITED</P>
        <P Name="frame">SF_FRAME_NO</P>
        <unit>
          <P Name="name">inherit</P>
        </unit>
      </props>
      <P Name="dataType">Inherit: Same as Simulink</P>
    </data>
    <transition SSID="2">
      <P Name="labelString">{eML_blk_kernel();}</P>
      <P Name="labelPosition">[28.125 13.875 102.544 14.964]</P>
      <P Name="fontSize">12</P>
      <src>
        <P Name="intersection">[0 0 1 0 23.5747 14.625 0 0]</P>
      </src>
      <dst>
        <P Name="SSID">3</P>
        <P Name="intersection">[1 0 -1 0 23.5747 42.5747 0 0]</P>
      </dst>
      <P Name="midPoint">[23.5747 24.9468]</P>
      <P Name="dataLimits">[21.175 25.975 14.625 42.575]</P>
      <P Name="subviewer">17</P>
      <P Name="drawStyle">SMART</P>
      <slide>
        <P Name="sticky">BOTH_STICK</P>
      </slide>
      <P Name="executionOrder">1</P>
    </transition>
    <junction SSID="3">
      <P Name="position">[23.5747 49.5747 7]</P>
      <P Name="subviewer">17</P>
      <P Name="type">CONNECTIVE_JUNCTION</P>
    </junction>
  </Children>
</chart>
