# Supplementary material for: Output voltage control of DAB converters based on uncertainty and disturbance estimation
Source: PeerJ Comput Sci. 2024 Jul 1;10:e2175. doi: 10.7717/peerj-cs.2175 (PMC11232625; doi:10.7717/peerj-cs.2175)
Supplement: Supplemental Information 2 — The file is opened using MATLAB R2022a. After opening the slx file, click the Run button in the menu bar and it. Open the oscilloscope to display the model health status, which shows the expected voltage Vref step transformation, input voltage step change, load resistance step change, load resistance step change, load resistance continuous periodic change of the system changes. After the oscilloscope image is saved, it is the image displayed in the TIF file, and after processing, it is the image in the article. [file peerj-cs-10-2175-s002.slx › simulink/systems/system_136.xml]

<?xml version="1.0" encoding="utf-8"?>
<System>
  <P Name="Location">[-7, -7, 1543, 833]</P>
  <P Name="SystemRect">[0.000000, 0.000000, 0.000000, 0.000000]</P>
  <P Name="SetExecutionDomain">off</P>
  <P Name="ExecutionDomainType">Deduce</P>
  <P Name="ZoomFactor">50</P>
  <P Name="SimulinkSubDomain">Simulink</P>
  <Block BlockType="Reference" Name="C1" SID="352">
    <P Name="Ports">[0, 0, 0, 0, 0, 1, 1]</P>
    <P Name="Position">[1311, 145, 1349, 225]</P>
    <P Name="ZOrder">20176</P>
    <P Name="BlockRotation">270</P>
    <P Name="BlockMirror">on</P>
    <P Name="NameLocation">left</P>
    <P Name="LibraryVersion">3.0</P>
    <P Name="SourceBlock">spsSeriesRLCBranchLib/Series RLC Branch</P>
    <P Name="SourceType">Series RLC Branch</P>
    <P Name="SourceProductBaseCode">PS</P>
    <InstanceData>
      <P Name="LConnTagsString">__new0</P>
      <P Name="RConnTagsString">__new0</P>
      <P Name="BranchType">C</P>
      <P Name="Resistance">0.01</P>
      <P Name="Inductance">1e-3</P>
      <P Name="SetiL0">off</P>
      <P Name="InitialCurrent">0</P>
      <P Name="Capacitance">400e-6</P>
      <P Name="Setx0">on</P>
      <P Name="InitialVoltage">0</P>
      <P Name="Measurements">None</P>
    </InstanceData>
  </Block>
  <Block BlockType="Reference" Name="Controlled Voltage Source1" SID="1">
    <P Name="Ports">[1, 0, 0, 0, 0, 1, 1]</P>
    <P Name="Position">[375, 160, 410, 205]</P>
    <P Name="ZOrder">19897</P>
    <P Name="BlockRotation">270</P>
    <P Name="LibraryVersion">3.0</P>
    <P Name="SourceBlock">spsControlledVoltageSourceLib/Controlled Voltage Source</P>
    <P Name="SourceType">Controlled Voltage Source</P>
    <P Name="SourceProductBaseCode">PS</P>
    <InstanceData>
      <P Name="RTWMemSecFuncInitTerm">Inherit from model</P>
      <P Name="RTWMemSecFuncExecute">Inherit from model</P>
      <P Name="RTWMemSecDataConstants">Inherit from model</P>
      <P Name="RTWMemSecDataInternal">Inherit from model</P>
      <P Name="RTWMemSecDataParameters">Inherit from model</P>
      <P Name="ContentPreviewEnabled">on</P>
      <P Name="Initialize">on</P>
      <P Name="Source_Type">AC</P>
      <P Name="Amplitude">0</P>
      <P Name="Phase">0</P>
      <P Name="Frequency">0</P>
      <P Name="Measurements">None</P>
    </InstanceData>
  </Block>
  <Block BlockType="Reference" Name="Current Measurement" SID="2">
    <P Name="Ports">[0, 1, 0, 0, 0, 1, 1]</P>
    <P Name="Position">[805, 148, 830, 172]</P>
    <P Name="ZOrder">19942</P>
    <P Name="LibraryVersion">3.0</P>
    <P Name="UserDataPersistent">on</P>
    <P Name="SourceBlock">spsCurrentMeasurementLib/Current Measurement</P>
    <P Name="SourceType">Current Measurement</P>
    <P Name="SourceProductBaseCode">PS</P>
    <InstanceData>
      <P Name="RTWMemSecFuncInitTerm">Inherit from model</P>
      <P Name="RTWMemSecFuncExecute">Inherit from model</P>
      <P Name="RTWMemSecDataConstants">Inherit from model</P>
      <P Name="RTWMemSecDataInternal">Inherit from model</P>
      <P Name="RTWMemSecDataParameters">Inherit from model</P>
      <P Name="ContentPreviewEnabled">on</P>
      <P Name="PhasorSimulation">off</P>
      <P Name="OutputType">Complex</P>
      <P Name="PSBequivalent">0</P>
    </InstanceData>
  </Block>
  <Block BlockType="From" Name="From" SID="4">
    <P Name="Position">[525, 24, 580, 36]</P>
    <P Name="ZOrder">19908</P>
    <P Name="BackgroundColor">magenta</P>
    <P Name="GotoTag">S14</P>
  </Block>
  <Block BlockType="From" Name="From1" SID="5">
    <P Name="Position">[675, 24, 730, 36]</P>
    <P Name="ZOrder">19909</P>
    <P Name="BackgroundColor">magenta</P>
    <P Name="GotoTag">S23</P>
  </Block>
  <Block BlockType="From" Name="From10" SID="6">
    <P Name="Position">[1180, 919, 1235, 931]</P>
    <P Name="ZOrder">19922</P>
    <P Name="BackgroundColor">magenta</P>
    <P Name="Commented">on</P>
    <P Name="GotoTag">e</P>
  </Block>
  <Block BlockType="From" Name="From11" SID="7">
    <P Name="Position">[415, 863, 480, 877]</P>
    <P Name="ZOrder">19925</P>
    <P Name="BackgroundColor">magenta</P>
    <P Name="Commented">on</P>
    <P Name="GotoTag">S23</P>
  </Block>
  <Block BlockType="From" Name="From12" SID="8">
    <P Name="Position">[415, 898, 480, 912]</P>
    <P Name="ZOrder">19926</P>
    <P Name="BackgroundColor">magenta</P>
    <P Name="Commented">on</P>
    <P Name="GotoTag">S58</P>
  </Block>
  <Block BlockType="From" Name="From13" SID="9">
    <P Name="Position">[415, 928, 480, 942]</P>
    <P Name="ZOrder">19927</P>
    <P Name="BackgroundColor">magenta</P>
    <P Name="Commented">on</P>
    <P Name="GotoTag">S67</P>
  </Block>
  <Block BlockType="From" Name="From14" SID="10">
    <P Name="Position">[420, 1059, 475, 1071]</P>
    <P Name="ZOrder">19952</P>
    <P Name="BackgroundColor">magenta</P>
    <P Name="Commented">on</P>
    <P Name="GotoTag">V2</P>
  </Block>
  <Block BlockType="From" Name="From15" SID="11">
    <P Name="Position">[375, 539, 430, 551]</P>
    <P Name="ZOrder">19931</P>
    <P Name="BackgroundColor">magenta</P>
    <P Name="GotoTag">V2</P>
  </Block>
  <Block BlockType="From" Name="From16" SID="12">
    <P Name="Position">[380, 659, 435, 671]</P>
    <P Name="ZOrder">19940</P>
    <P Name="BackgroundColor">magenta</P>
    <P Name="GotoTag">Vref</P>
  </Block>
  <Block BlockType="From" Name="From17" SID="13">
    <P Name="Position">[415, 833, 480, 847]</P>
    <P Name="ZOrder">19924</P>
    <P Name="BackgroundColor">magenta</P>
    <P Name="Commented">on</P>
    <P Name="GotoTag">S14</P>
  </Block>
  <Block BlockType="From" Name="From18" SID="14">
    <P Name="Position">[380, 709, 435, 721]</P>
    <P Name="ZOrder">19941</P>
    <P Name="BackgroundColor">magenta</P>
    <P Name="GotoTag">V2</P>
  </Block>
  <Block BlockType="From" Name="From19" SID="15">
    <P Name="Position">[1180, 999, 1235, 1011]</P>
    <P Name="ZOrder">19944</P>
    <P Name="BackgroundColor">magenta</P>
    <P Name="Commented">on</P>
    <P Name="GotoTag">IL</P>
  </Block>
  <Block BlockType="From" Name="From2" SID="16">
    <P Name="Position">[1050, 24, 1105, 36]</P>
    <P Name="ZOrder">19910</P>
    <P Name="BackgroundColor">magenta</P>
    <P Name="GotoTag">S58</P>
  </Block>
  <Block BlockType="From" Name="From20" SID="17">
    <P Name="Position">[1180, 959, 1235, 971]</P>
    <P Name="ZOrder">19946</P>
    <P Name="BackgroundColor">magenta</P>
    <P Name="Commented">on</P>
    <P Name="GotoTag">V1</P>
  </Block>
  <Block BlockType="From" Name="From21" SID="18">
    <P Name="Position">[1180, 1039, 1235, 1051]</P>
    <P Name="ZOrder">19948</P>
    <P Name="BackgroundColor">magenta</P>
    <P Name="Commented">on</P>
    <P Name="GotoTag">R</P>
  </Block>
  <Block BlockType="From" Name="From22" SID="19">
    <P Name="Position">[420, 1029, 475, 1041]</P>
    <P Name="ZOrder">19949</P>
    <P Name="BackgroundColor">magenta</P>
    <P Name="Commented">on</P>
    <P Name="GotoTag">IL</P>
  </Block>
  <Block BlockType="From" Name="From23" SID="20">
    <P Name="Position">[420, 959, 475, 971]</P>
    <P Name="ZOrder">19955</P>
    <P Name="BackgroundColor">magenta</P>
    <P Name="Commented">on</P>
    <P Name="GotoTag">Vab</P>
  </Block>
  <Block BlockType="From" Name="From24" SID="21">
    <P Name="Position">[420, 999, 475, 1011]</P>
    <P Name="ZOrder">19958</P>
    <P Name="BackgroundColor">magenta</P>
    <P Name="Commented">on</P>
    <P Name="GotoTag">Vcd</P>
  </Block>
  <Block BlockType="From" Name="From25" SID="128">
    <P Name="Position">[1385, 714, 1440, 726]</P>
    <P Name="ZOrder">19965</P>
    <P Name="BackgroundColor">magenta</P>
    <P Name="GotoTag">e</P>
  </Block>
  <Block BlockType="From" Name="From27" SID="130">
    <P Name="Position">[1385, 744, 1440, 756]</P>
    <P Name="ZOrder">19968</P>
    <P Name="BackgroundColor">magenta</P>
    <P Name="GotoTag">V1</P>
  </Block>
  <Block BlockType="From" Name="From28" SID="131">
    <P Name="Position">[1385, 774, 1440, 786]</P>
    <P Name="ZOrder">19969</P>
    <P Name="BackgroundColor">magenta</P>
    <P Name="GotoTag">R</P>
  </Block>
  <Block BlockType="From" Name="From29" SID="132">
    <P Name="Position">[1385, 654, 1440, 666]</P>
    <P Name="ZOrder">19963</P>
    <P Name="BackgroundColor">magenta</P>
    <P Name="GotoTag">V2</P>
  </Block>
  <Block BlockType="From" Name="From3" SID="22">
    <P Name="Position">[1190, 24, 1245, 36]</P>
    <P Name="ZOrder">19911</P>
    <P Name="BackgroundColor">magenta</P>
    <P Name="GotoTag">S67</P>
  </Block>
  <Block BlockType="From" Name="From30" SID="133">
    <P Name="Position">[1385, 684, 1440, 696]</P>
    <P Name="ZOrder">19964</P>
    <P Name="BackgroundColor">magenta</P>
    <P Name="GotoTag">Vref</P>
  </Block>
  <Block BlockType="From" Name="From4" SID="23">
    <P Name="Position">[675, 219, 730, 231]</P>
    <P Name="ZOrder">19912</P>
    <P Name="BackgroundColor">magenta</P>
    <P Name="GotoTag">S14</P>
  </Block>
  <Block BlockType="From" Name="From5" SID="24">
    <P Name="Position">[525, 214, 580, 226]</P>
    <P Name="ZOrder">19913</P>
    <P Name="BackgroundColor">magenta</P>
    <P Name="GotoTag">S23</P>
  </Block>
  <Block BlockType="From" Name="From6" SID="25">
    <P Name="Position">[1190, 219, 1245, 231]</P>
    <P Name="ZOrder">19914</P>
    <P Name="BackgroundColor">magenta</P>
    <P Name="GotoTag">S58</P>
  </Block>
  <Block BlockType="From" Name="From7" SID="26">
    <P Name="Position">[1050, 219, 1105, 231]</P>
    <P Name="ZOrder">19915</P>
    <P Name="BackgroundColor">magenta</P>
    <P Name="GotoTag">S67</P>
  </Block>
  <Block BlockType="From" Name="From8" SID="27">
    <P Name="Position">[1180, 869, 1235, 881]</P>
    <P Name="ZOrder">19920</P>
    <P Name="BackgroundColor">magenta</P>
    <P Name="Commented">on</P>
    <P Name="GotoTag">V2</P>
  </Block>
  <Block BlockType="From" Name="From9" SID="28">
    <P Name="Position">[1180, 889, 1235, 901]</P>
    <P Name="ZOrder">19921</P>
    <P Name="BackgroundColor">magenta</P>
    <P Name="Commented">on</P>
    <P Name="GotoTag">Vref</P>
  </Block>
  <Block BlockType="Goto" Name="Goto" SID="29">
    <P Name="Position">[1625, 269, 1680, 281]</P>
    <P Name="ZOrder">19961</P>
    <P Name="BackgroundColor">magenta</P>
    <P Name="GotoTag">R</P>
  </Block>
  <Block BlockType="Goto" Name="Goto1" SID="30">
    <P Name="Position">[1625, 164, 1680, 176]</P>
    <P Name="ZOrder">19919</P>
    <P Name="BackgroundColor">magenta</P>
    <P Name="GotoTag">V2</P>
  </Block>
  <Block BlockType="Goto" Name="Goto10" SID="31">
    <P Name="Position">[1625, 499, 1680, 511]</P>
    <P Name="ZOrder">19903</P>
    <P Name="BackgroundColor">magenta</P>
    <P Name="GotoTag">S23</P>
  </Block>
  <Block BlockType="Goto" Name="Goto11" SID="32">
    <P Name="Position">[1625, 539, 1680, 551]</P>
    <P Name="ZOrder">19904</P>
    <P Name="BackgroundColor">magenta</P>
    <P Name="GotoTag">S58</P>
  </Block>
  <Block BlockType="Goto" Name="Goto12" SID="33">
    <P Name="Position">[1625, 579, 1680, 591]</P>
    <P Name="ZOrder">19905</P>
    <P Name="BackgroundColor">magenta</P>
    <P Name="GotoTag">S67</P>
  </Block>
  <Block BlockType="Goto" Name="Goto13" SID="34">
    <P Name="Position">[1625, 419, 1680, 431]</P>
    <P Name="ZOrder">19906</P>
    <P Name="BackgroundColor">magenta</P>
    <P Name="GotoTag">D</P>
  </Block>
  <Block BlockType="Goto" Name="Goto2" SID="35">
    <P Name="Position">[520, 174, 575, 186]</P>
    <P Name="ZOrder">19928</P>
    <P Name="BackgroundColor">magenta</P>
    <P Name="GotoTag">V1</P>
  </Block>
  <Block BlockType="Goto" Name="Goto3" SID="36">
    <P Name="Position">[870, 74, 925, 86]</P>
    <P Name="ZOrder">19943</P>
    <P Name="BackgroundColor">magenta</P>
    <P Name="GotoTag">IL</P>
  </Block>
  <Block BlockType="Goto" Name="Goto4" SID="37">
    <P Name="Position">[695, 174, 750, 186]</P>
    <P Name="ZOrder">19954</P>
    <P Name="BackgroundColor">magenta</P>
    <P Name="GotoTag">Vab</P>
  </Block>
  <Block BlockType="Goto" Name="Goto5" SID="38">
    <P Name="Position">[1190, 164, 1245, 176]</P>
    <P Name="ZOrder">19957</P>
    <P Name="BackgroundColor">magenta</P>
    <P Name="GotoTag">Vcd</P>
  </Block>
  <Block BlockType="Goto" Name="Goto6" SID="39">
    <P Name="Position">[640, 389, 695, 401]</P>
    <P Name="ZOrder">19930</P>
    <P Name="BackgroundColor">magenta</P>
    <P Name="GotoTag">Vref</P>
  </Block>
  <Block BlockType="Goto" Name="Goto7" SID="40">
    <P Name="Position">[650, 659, 705, 671]</P>
    <P Name="ZOrder">19938</P>
    <P Name="BackgroundColor">magenta</P>
    <P Name="GotoTag">e</P>
  </Block>
  <Block BlockType="Goto" Name="Goto9" SID="41">
    <P Name="Position">[1625, 459, 1680, 471]</P>
    <P Name="ZOrder">19902</P>
    <P Name="BackgroundColor">magenta</P>
    <P Name="GotoTag">S14</P>
  </Block>
  <Block BlockType="Reference" Name="IGBT/Diode" SID="42">
    <P Name="Ports">[1, 1, 0, 0, 0, 1, 1]</P>
    <P Name="Position">[593, 65, 637, 125]</P>
    <P Name="ZOrder">19885</P>
    <P Name="BlockRotation">90</P>
    <P Name="NameLocation">left</P>
    <P Name="LibraryVersion">3.0</P>
    <P Name="SourceBlock">spsIGBTDiodeLib/IGBT//Diode</P>
    <P Name="SourceType">IGBT/Diode</P>
    <P Name="SourceProductBaseCode">PS</P>
    <InstanceData>
      <P Name="RTWMemSecFuncInitTerm">Inherit from model</P>
      <P Name="RTWMemSecFuncExecute">Inherit from model</P>
      <P Name="RTWMemSecDataConstants">Inherit from model</P>
      <P Name="RTWMemSecDataInternal">Inherit from model</P>
      <P Name="RTWMemSecDataParameters">Inherit from model</P>
      <P Name="ContentPreviewEnabled">on</P>
      <P Name="Ron">1e-3</P>
      <P Name="Rs">1e5</P>
      <P Name="Cs">inf</P>
      <P Name="Measurements">on</P>
    </InstanceData>
  </Block>
  <Block BlockType="Reference" Name="IGBT/Diode1" SID="43">
    <P Name="Ports">[1, 1, 0, 0, 0, 1, 1]</P>
    <P Name="Position">[593, 245, 637, 305]</P>
    <P Name="ZOrder">19886</P>
    <P Name="BlockRotation">90</P>
    <P Name="NameLocation">left</P>
    <P Name="LibraryVersion">3.0</P>
    <P Name="SourceBlock">spsIGBTDiodeLib/IGBT//Diode</P>
    <P Name="SourceType">IGBT/Diode</P>
    <P Name="SourceProductBaseCode">PS</P>
    <InstanceData>
      <P Name="RTWMemSecFuncInitTerm">Inherit from model</P>
      <P Name="RTWMemSecFuncExecute">Inherit from model</P>
      <P Name="RTWMemSecDataConstants">Inherit from model</P>
      <P Name="RTWMemSecDataInternal">Inherit from model</P>
      <P Name="RTWMemSecDataParameters">Inherit from model</P>
      <P Name="ContentPreviewEnabled">on</P>
      <P Name="Ron">1e-3</P>
      <P Name="Rs">1e5</P>
      <P Name="Cs">inf</P>
      <P Name="Measurements">on</P>
    </InstanceData>
  </Block>
  <Block BlockType="Reference" Name="IGBT/Diode2" SID="44">
    <P Name="Ports">[1, 1, 0, 0, 0, 1, 1]</P>
    <P Name="Position">[738, 65, 782, 125]</P>
    <P Name="ZOrder">19887</P>
    <P Name="BlockRotation">90</P>
    <P Name="NameLocation">left</P>
    <P Name="LibraryVersion">3.0</P>
    <P Name="SourceBlock">spsIGBTDiodeLib/IGBT//Diode</P>
    <P Name="SourceType">IGBT/Diode</P>
    <P Name="SourceProductBaseCode">PS</P>
    <InstanceData>
      <P Name="RTWMemSecFuncInitTerm">Inherit from model</P>
      <P Name="RTWMemSecFuncExecute">Inherit from model</P>
      <P Name="RTWMemSecDataConstants">Inherit from model</P>
      <P Name="RTWMemSecDataInternal">Inherit from model</P>
      <P Name="RTWMemSecDataParameters">Inherit from model</P>
      <P Name="ContentPreviewEnabled">on</P>
      <P Name="Ron">1e-3</P>
      <P Name="Rs">1e5</P>
      <P Name="Cs">inf</P>
      <P Name="Measurements">on</P>
    </InstanceData>
  </Block>
  <Block BlockType="Reference" Name="IGBT/Diode3" SID="45">
    <P Name="Ports">[1, 1, 0, 0, 0, 1, 1]</P>
    <P Name="Position">[738, 245, 782, 305]</P>
    <P Name="ZOrder">19888</P>
    <P Name="BlockRotation">90</P>
    <P Name="NameLocation">left</P>
    <P Name="LibraryVersion">3.0</P>
    <P Name="SourceBlock">spsIGBTDiodeLib/IGBT//Diode</P>
    <P Name="SourceType">IGBT/Diode</P>
    <P Name="SourceProductBaseCode">PS</P>
    <InstanceData>
      <P Name="RTWMemSecFuncInitTerm">Inherit from model</P>
      <P Name="RTWMemSecFuncExecute">Inherit from model</P>
      <P Name="RTWMemSecDataConstants">Inherit from model</P>
      <P Name="RTWMemSecDataInternal">Inherit from model</P>
      <P Name="RTWMemSecDataParameters">Inherit from model</P>
      <P Name="ContentPreviewEnabled">on</P>
      <P Name="Ron">1e-3</P>
      <P Name="Rs">1e5</P>
      <P Name="Cs">inf</P>
      <P Name="Measurements">on</P>
    </InstanceData>
  </Block>
  <Block BlockType="Reference" Name="IGBT/Diode4" SID="46">
    <P Name="Ports">[1, 1, 0, 0, 0, 1, 1]</P>
    <P Name="Position">[1103, 65, 1147, 125]</P>
    <P Name="ZOrder">19889</P>
    <P Name="BlockRotation">90</P>
    <P Name="NameLocation">left</P>
    <P Name="LibraryVersion">3.0</P>
    <P Name="SourceBlock">spsIGBTDiodeLib/IGBT//Diode</P>
    <P Name="SourceType">IGBT/Diode</P>
    <P Name="SourceProductBaseCode">PS</P>
    <InstanceData>
      <P Name="RTWMemSecFuncInitTerm">Inherit from model</P>
      <P Name="RTWMemSecFuncExecute">Inherit from model</P>
      <P Name="RTWMemSecDataConstants">Inherit from model</P>
      <P Name="RTWMemSecDataInternal">Inherit from model</P>
      <P Name="RTWMemSecDataParameters">Inherit from model</P>
      <P Name="ContentPreviewEnabled">on</P>
      <P Name="Ron">1e-3</P>
      <P Name="Rs">1e5</P>
      <P Name="Cs">inf</P>
      <P Name="Measurements">on</P>
    </InstanceData>
  </Block>
  <Block BlockType="Reference" Name="IGBT/Diode5" SID="47">
    <P Name="Ports">[1, 1, 0, 0, 0, 1, 1]</P>
    <P Name="Position">[1103, 245, 1147, 305]</P>
    <P Name="ZOrder">19890</P>
    <P Name="BlockRotation">90</P>
    <P Name="NameLocation">left</P>
    <P Name="LibraryVersion">3.0</P>
    <P Name="SourceBlock">spsIGBTDiodeLib/IGBT//Diode</P>
    <P Name="SourceType">IGBT/Diode</P>
    <P Name="SourceProductBaseCode">PS</P>
    <InstanceData>
      <P Name="RTWMemSecFuncInitTerm">Inherit from model</P>
      <P Name="RTWMemSecFuncExecute">Inherit from model</P>
      <P Name="RTWMemSecDataConstants">Inherit from model</P>
      <P Name="RTWMemSecDataInternal">Inherit from model</P>
      <P Name="RTWMemSecDataParameters">Inherit from model</P>
      <P Name="ContentPreviewEnabled">on</P>
      <P Name="Ron">1e-3</P>
      <P Name="Rs">1e5</P>
      <P Name="Cs">inf</P>
      <P Name="Measurements">on</P>
    </InstanceData>
  </Block>
  <Block BlockType="Reference" Name="IGBT/Diode6" SID="48">
    <P Name="Ports">[1, 1, 0, 0, 0, 1, 1]</P>
    <P Name="Position">[1248, 65, 1292, 125]</P>
    <P Name="ZOrder">19891</P>
    <P Name="BlockRotation">90</P>
    <P Name="NameLocation">left</P>
    <P Name="LibraryVersion">3.0</P>
    <P Name="SourceBlock">spsIGBTDiodeLib/IGBT//Diode</P>
    <P Name="SourceType">IGBT/Diode</P>
    <P Name="SourceProductBaseCode">PS</P>
    <InstanceData>
      <P Name="RTWMemSecFuncInitTerm">Inherit from model</P>
      <P Name="RTWMemSecFuncExecute">Inherit from model</P>
      <P Name="RTWMemSecDataConstants">Inherit from model</P>
      <P Name="RTWMemSecDataInternal">Inherit from model</P>
      <P Name="RTWMemSecDataParameters">Inherit from model</P>
      <P Name="ContentPreviewEnabled">on</P>
      <P Name="Ron">1e-3</P>
      <P Name="Rs">1e5</P>
      <P Name="Cs">inf</P>
      <P Name="Measurements">on</P>
    </InstanceData>
  </Block>
  <Block BlockType="Reference" Name="IGBT/Diode7" SID="49">
    <P Name="Ports">[1, 1, 0, 0, 0, 1, 1]</P>
    <P Name="Position">[1248, 245, 1292, 305]</P>
    <P Name="ZOrder">19892</P>
    <P Name="BlockRotation">90</P>
    <P Name="NameLocation">left</P>
    <P Name="LibraryVersion">3.0</P>
    <P Name="SourceBlock">spsIGBTDiodeLib/IGBT//Diode</P>
    <P Name="SourceType">IGBT/Diode</P>
    <P Name="SourceProductBaseCode">PS</P>
    <InstanceData>
      <P Name="RTWMemSecFuncInitTerm">Inherit from model</P>
      <P Name="RTWMemSecFuncExecute">Inherit from model</P>
      <P Name="RTWMemSecDataConstants">Inherit from model</P>
      <P Name="RTWMemSecDataInternal">Inherit from model</P>
      <P Name="RTWMemSecDataParameters">Inherit from model</P>
      <P Name="ContentPreviewEnabled">on</P>
      <P Name="Ron">1e-3</P>
      <P Name="Rs">1e5</P>
      <P Name="Cs">inf</P>
      <P Name="Measurements">on</P>
    </InstanceData>
  </Block>
  <Block BlockType="Reference" Name="Linear Transformer" SID="50">
    <P Name="Ports">[0, 0, 0, 0, 0, 2, 2]</P>
    <P Name="Position">[965, 143, 1010, 232]</P>
    <P Name="ZOrder">19893</P>
    <P Name="LibraryVersion">3.0</P>
    <P Name="SourceBlock">spsLinearTransformerLib/Linear Transformer</P>
    <P Name="SourceType">Linear Transformer</P>
    <P Name="SourceProductBaseCode">PS</P>
    <InstanceData>
      <P Name="RTWMemSecFuncInitTerm">Inherit from model</P>
      <P Name="RTWMemSecFuncExecute">Inherit from model</P>
      <P Name="RTWMemSecDataConstants">Inherit from model</P>
      <P Name="RTWMemSecDataInternal">Inherit from model</P>
      <P Name="RTWMemSecDataParameters">Inherit from model</P>
      <P Name="ContentPreviewEnabled">on</P>
      <P Name="UNITS">pu</P>
      <P Name="NominalPower">[ 15000 20e3 ] </P>
      <P Name="winding1">[ 3200  0  0 ]</P>
      <P Name="winding2">[ 1600  0 0 ]</P>
      <P Name="ThreeWindings">off</P>
      <P Name="winding3">[ 315e3 0.002 0.08 ]</P>
      <P Name="RmLm">[ 500 500 ]</P>
      <P Name="Measurements">None</P>
      <P Name="DataType">off</P>
    </InstanceData>
  </Block>
  <Block BlockType="Mux" Name="Mux" SID="51">
    <P Name="Ports">[2, 1]</P>
    <P Name="Position">[1320, 866, 1325, 904]</P>
    <P Name="ZOrder">19945</P>
    <P Name="Commented">on</P>
    <P Name="Inputs">2</P>
    <P Name="DisplayOption">bar</P>
  </Block>
  <Block BlockType="Mux" Name="Mux1" SID="52">
    <P Name="Ports">[2, 1]</P>
    <P Name="Position">[555, 841, 560, 879]</P>
    <P Name="ZOrder">19950</P>
    <P Name="Commented">on</P>
    <P Name="Inputs">2</P>
    <P Name="DisplayOption">bar</P>
  </Block>
  <Block BlockType="Mux" Name="Mux2" SID="53">
    <P Name="Ports">[2, 1]</P>
    <P Name="Position">[635, 866, 640, 904]</P>
    <P Name="ZOrder">19951</P>
    <P Name="Commented">on</P>
    <P Name="Inputs">2</P>
    <P Name="DisplayOption">bar</P>
  </Block>
  <Block BlockType="Scope" Name="PI Scope" SID="54">
    <P Name="Ports">[5]</P>
    <P Name="Position">[1425, 869, 1485, 1061]</P>
    <P Name="ZOrder">19917</P>
    <P Name="Commented">on</P>
    <P Name="ScopeSpecificationString">Simulink.scopes.TimeScopeBlockCfg(&apos;CurrentConfiguration&apos;, extmgr.ConfigurationSet(extmgr.Configuration(&apos;Core&apos;,&apos;General UI&apos;,true,&apos;FigureColor&apos;,[1 1 1]),extmgr.Configuration(&apos;Core&apos;,&apos;Source UI&apos;,true),extmgr.Configuration(&apos;Sources&apos;,&apos;WiredSimulink&apos;,true,&apos;DataLoggingVariableName&apos;,&apos;ScopeData1&apos;),extmgr.Configuration(&apos;Visuals&apos;,&apos;Time Domain&apos;,true,&apos;SerializedDisplays&apos;,{struct(&apos;MinYLimReal&apos;,&apos;-63.73818&apos;,&apos;MaxYLimReal&apos;,&apos;573.64364&apos;,&apos;YLabelReal&apos;,&apos;&apos;,&apos;MinYLimMag&apos;,&apos;0.00000&apos;,&apos;MaxYLimMag&apos;,&apos;573.64364&apos;,&apos;LegendVisibility&apos;,&apos;On&apos;,&apos;XGrid&apos;,true,&apos;YGrid&apos;,true,&apos;PlotMagPhase&apos;,false,&apos;AxesColor&apos;,[1 1 1],&apos;AxesTickColor&apos;,[0 0 0],&apos;ColorOrder&apos;,[0 0.447058823529412 0.741176470588235;0.850980392156863 0.325490196078431 0.0980392156862745;0.929411764705882 0.694117647058824 0.125490196078431;0.494117647058824 0.184313725490196 0.556862745098039;0.466666666666667 0.674509803921569 0.188235294117647;0.301960784313725 0.745098039215686 0.933333333333333;0.635294117647059 0.0784313725490196 0.184313725490196],&apos;Title&apos;,&apos;%&lt;SignalLabel&gt;&apos;,&apos;LinePropertiesCache&apos;,{{struct(&apos;Visible&apos;,&apos;on&apos;,&apos;Color&apos;,[0 0 1],&apos;LineStyle&apos;,&apos;-&apos;,&apos;LineWidth&apos;,0.75,&apos;Marker&apos;,&apos;none&apos;),struct(&apos;Visible&apos;,&apos;on&apos;,&apos;Color&apos;,[1 0 0],&apos;LineStyle&apos;,&apos;-&apos;,&apos;LineWidth&apos;,0.75,&apos;Marker&apos;,&apos;none&apos;),struct(&apos;Color&apos;,[1 0.411764705882353 0.16078431372549],&apos;LineStyle&apos;,&apos;-&apos;,&apos;LineWidth&apos;,0.75,&apos;Marker&apos;,&apos;none&apos;,&apos;Visible&apos;,&apos;on&apos;),struct(&apos;Color&apos;,[0.392156862745098 0.831372549019608 0.0745098039215686],&apos;LineStyle&apos;,&apos;-&apos;,&apos;LineWidth&apos;,0.75,&apos;Marker&apos;,&apos;none&apos;,&apos;Visible&apos;,&apos;on&apos;),struct(&apos;Color&apos;,[0.717647058823529 0.274509803921569 1],&apos;LineStyle&apos;,&apos;-&apos;,&apos;LineWidth&apos;,0.75,&apos;Marker&apos;,&apos;none&apos;,&apos;Visible&apos;,&apos;on&apos;),struct(&apos;Color&apos;,[0.0588235294117647 1 1],&apos;LineStyle&apos;,&apos;-&apos;,&apos;LineWidth&apos;,0.75,&apos;Marker&apos;,&apos;none&apos;,&apos;Visible&apos;,&apos;on&apos;),struct(&apos;Color&apos;,[1 0.0745098039215686 0.650980392156863],&apos;LineStyle&apos;,&apos;-&apos;,&apos;LineWidth&apos;,0.75,&apos;Marker&apos;,&apos;none&apos;,&apos;Visible&apos;,&apos;on&apos;)}},&apos;UserDefinedChannelNames&apos;,{{&apos;V2&apos;,&apos;Vref&apos;}},&apos;NumLines&apos;,0,&apos;LineNames&apos;,{{[]}},&apos;ShowContent&apos;,true,&apos;Placement&apos;,1),struct(&apos;MinYLimReal&apos;,&apos;-173.64364&apos;,&apos;MaxYLimReal&apos;,&apos;463.73818&apos;,&apos;YLabelReal&apos;,&apos;&apos;,&apos;MinYLimMag&apos;,&apos;0.00000&apos;,&apos;MaxYLimMag&apos;,&apos;11.41831&apos;,&apos;LegendVisibility&apos;,&apos;On&apos;,&apos;XGrid&apos;,true,&apos;YGrid&apos;,true,&apos;PlotMagPhase&apos;,false,&apos;AxesColor&apos;,[1 1 1],&apos;AxesTickColor&apos;,[0 0 0],&apos;ColorOrder&apos;,[0 0.447058823529412 0.741176470588235;0.850980392156863 0.325490196078431 0.0980392156862745;0.929411764705882 0.694117647058824 0.125490196078431;0.494117647058824 0.184313725490196 0.556862745098039;0.466666666666667 0.674509803921569 0.188235294117647;0.301960784313725 0.745098039215686 0.933333333333333;0.635294117647059 0.0784313725490196 0.184313725490196],&apos;Title&apos;,&apos;%&lt;SignalLabel&gt;&apos;,&apos;LinePropertiesCache&apos;,{{struct(&apos;Color&apos;,[0 0 1],&apos;LineStyle&apos;,&apos;-&apos;,&apos;LineWidth&apos;,2,&apos;Marker&apos;,&apos;none&apos;,&apos;Visible&apos;,&apos;on&apos;),struct(&apos;Visible&apos;,&apos;on&apos;,&apos;Color&apos;,[1 0.411764705882353 0.16078431372549],&apos;LineStyle&apos;,&apos;-&apos;,&apos;LineWidth&apos;,0.75,&apos;Marker&apos;,&apos;none&apos;)}},&apos;UserDefinedChannelNames&apos;,{{&apos;e&apos;}},&apos;NumLines&apos;,0,&apos;LineNames&apos;,{{[]}},&apos;ShowContent&apos;,true,&apos;Placement&apos;,2),struct(&apos;MinYLimReal&apos;,&apos;387.5&apos;,&apos;MaxYLimReal&apos;,&apos;512.5&apos;,&apos;YLabelReal&apos;,&apos;&apos;,&apos;MinYLimMag&apos;,&apos;387.5&apos;,&apos;MaxYLimMag&apos;,&apos;512.5&apos;,&apos;LegendVisibility&apos;,&apos;On&apos;,&apos;XGrid&apos;,true,&apos;YGrid&apos;,true,&apos;PlotMagPhase&apos;,false,&apos;AxesColor&apos;,[1 1 1],&apos;AxesTickColor&apos;,[0 0 0],&apos;ColorOrder&apos;,[0 0.447058823529412 0.741176470588235;0.850980392156863 0.325490196078431 0.0980392156862745;0.929411764705882 0.694117647058824 0.125490196078431;0.494117647058824 0.184313725490196 0.556862745098039;0.466666666666667 0.674509803921569 0.188235294117647;0.301960784313725 0.745098039215686 0.933333333333333;0.635294117647059 0.0784313725490196 0.184313725490196],&apos;Title&apos;,&apos;%&lt;SignalLabel&gt;&apos;,&apos;LinePropertiesCache&apos;,{{struct(&apos;Color&apos;,[0 0 1],&apos;LineStyle&apos;,&apos;-&apos;,&apos;LineWidth&apos;,2,&apos;Marker&apos;,&apos;none&apos;,&apos;Visible&apos;,&apos;on&apos;)}},&apos;UserDefinedChannelNames&apos;,{{&apos;V1&apos;}},&apos;NumLines&apos;,0,&apos;LineNames&apos;,{{[]}},&apos;ShowContent&apos;,true,&apos;Placement&apos;,3),struct(&apos;MinYLimReal&apos;,&apos;-170.92244&apos;,&apos;MaxYLimReal&apos;,&apos;72.56981&apos;,&apos;YLabelReal&apos;,&apos;&apos;,&apos;MinYLimMag&apos;,&apos;0.00000&apos;,&apos;MaxYLimMag&apos;,&apos;833.37286&apos;,&apos;LegendVisibility&apos;,&apos;On&apos;,&apos;XGrid&apos;,true,&apos;YGrid&apos;,true,&apos;PlotMagPhase&apos;,false,&apos;AxesColor&apos;,[1 1 1],&apos;AxesTickColor&apos;,[0 0 0],&apos;ColorOrder&apos;,[0 0.447058823529412 0.741176470588235;0.850980392156863 0.325490196078431 0.0980392156862745;0.929411764705882 0.694117647058824 0.125490196078431;0.494117647058824 0.184313725490196 0.556862745098039;0.466666666666667 0.674509803921569 0.188235294117647;0.301960784313725 0.745098039215686 0.933333333333333;0.635294117647059 0.0784313725490196 0.184313725490196],&apos;Title&apos;,&apos;%&lt;SignalLabel&gt;&apos;,&apos;LinePropertiesCache&apos;,{{struct(&apos;Color&apos;,[0 0 1],&apos;LineStyle&apos;,&apos;-&apos;,&apos;LineWidth&apos;,0.75,&apos;Marker&apos;,&apos;none&apos;,&apos;Visible&apos;,&apos;on&apos;)}},&apos;UserDefinedChannelNames&apos;,{{&apos;iL&apos;}},&apos;NumLines&apos;,0,&apos;LineNames&apos;,{{[]}},&apos;ShowContent&apos;,true,&apos;Placement&apos;,4),struct(&apos;MinYLimReal&apos;,&apos;18.75&apos;,&apos;MaxYLimReal&apos;,&apos;81.25&apos;,&apos;YLabelReal&apos;,&apos;&apos;,&apos;MinYLimMag&apos;,&apos;0.00000&apos;,&apos;MaxYLimMag&apos;,&apos;833.37286&apos;,&apos;LegendVisibility&apos;,&apos;On&apos;,&apos;XGrid&apos;,true,&apos;YGrid&apos;,true,&apos;PlotMagPhase&apos;,false,&apos;AxesColor&apos;,[1 1 1],&apos;AxesTickColor&apos;,[0 0 0],&apos;ColorOrder&apos;,[0 0.447058823529412 0.741176470588235;0.850980392156863 0.325490196078431 0.0980392156862745;0.929411764705882 0.694117647058824 0.125490196078431;0.494117647058824 0.184313725490196 0.556862745098039;0.466666666666667 0.674509803921569 0.188235294117647;0.301960784313725 0.745098039215686 0.933333333333333;0.635294117647059 0.0784313725490196 0.184313725490196],&apos;Title&apos;,&apos;%&lt;SignalLabel&gt;&apos;,&apos;LinePropertiesCache&apos;,{{struct(&apos;Color&apos;,[0 0 1],&apos;LineStyle&apos;,&apos;-&apos;,&apos;LineWidth&apos;,2,&apos;Marker&apos;,&apos;none&apos;,&apos;Visible&apos;,&apos;on&apos;)}},&apos;UserDefinedChannelNames&apos;,{{&apos;R&apos;}},&apos;NumLines&apos;,0,&apos;LineNames&apos;,{{[]}},&apos;ShowContent&apos;,true,&apos;Placement&apos;,5)},&apos;DisplayPropertyDefaults&apos;,struct(&apos;YLabelReal&apos;,&apos;&apos;,&apos;AxesColor&apos;,[1 1 1],&apos;AxesTickColor&apos;,[0 0 0],&apos;ColorOrder&apos;,[0.0745098039215686 0.623529411764706 1;1 0.411764705882353 0.16078431372549;1 1 0.0666666666666667;0.717647058823529 0.274509803921569 1;0.392156862745098 0.831372549019608 0.0745098039215686;0.0588235294117647 1 1;1 0.0745098039215686 0.650980392156863]),&apos;DisplayLayoutDimensions&apos;,[5 1],&apos;DisplayContentCache&apos;,[]),extmgr.Configuration(&apos;Tools&apos;,&apos;Plot Navigation&apos;,true,&apos;PreviousAutoscale&apos;,&apos;XY&apos;,&apos;OnceAtStop&apos;,false),extmgr.Configuration(&apos;Tools&apos;,&apos;Measurements&apos;,true,&apos;Version&apos;,&apos;2022a&apos;)),&apos;Version&apos;,&apos;2022a&apos;,&apos;Position&apos;,[357.689655172414 168.172413793103 392.275862068966 561.103448275862])</P>
    <P Name="NumInputPorts">5</P>
    <P Name="Floating">off</P>
  </Block>
  <Block BlockType="Reference" Name="PID Controller" SID="55">
    <P Name="Ports">[1, 1]</P>
    <P Name="Position">[865, 507, 905, 543]</P>
    <P Name="ZOrder">19962</P>
    <P Name="LibraryVersion">4.31</P>
    <P Name="SourceBlock">slpidlib/PID Controller</P>
    <P Name="SourceType">PID 1dof</P>
    <P Name="SourceProductBaseCode">SL</P>
    <InstanceData>
      <P Name="RTWMemSecFuncInitTerm">Inherit from model</P>
      <P Name="RTWMemSecFuncExecute">Inherit from model</P>
      <P Name="RTWMemSecDataConstants">Inherit from model</P>
      <P Name="RTWMemSecDataInternal">Inherit from model</P>
      <P Name="RTWMemSecDataParameters">Inherit from model</P>
      <P Name="ContentPreviewEnabled">on</P>
      <P Name="Controller">PI</P>
      <P Name="Form">Parallel</P>
      <P Name="TimeDomain">Continuous-time</P>
      <P Name="UseExternalTs">off</P>
      <P Name="SampleTime">-1</P>
      <P Name="IntegratorMethod">Forward Euler</P>
      <P Name="FilterMethod">Forward Euler</P>
      <P Name="ControllerParametersSource">internal</P>
      <P Name="P">0.000714339</P>
      <P Name="I">0.0652463</P>
      <P Name="UseKiTs">off</P>
      <P Name="D">0</P>
      <P Name="N">100</P>
      <P Name="UseFilter">on</P>
      <P Name="TunerSelectOption">Transfer Function Based (PID Tuner App)</P>
      <P Name="ZeroCross">on</P>
      <P Name="InitialConditionSource">internal</P>
      <P Name="InitialConditionForIntegrator">0</P>
      <P Name="InitialConditionForFilter">0</P>
      <P Name="DifferentiatorICPrevScaledInput">0</P>
      <P Name="ExternalReset">none</P>
      <P Name="IgnoreLimit">off</P>
      <P Name="TrackingMode">off</P>
      <P Name="Kt">1</P>
      <P Name="LimitOutput">off</P>
      <P Name="SatLimitsSource">internal</P>
      <P Name="UpperSaturationLimit">inf</P>
      <P Name="LowerSaturationLimit">-inf</P>
      <P Name="LinearizeAsGain">on</P>
      <P Name="AntiWindupMode">none</P>
      <P Name="Kb">1</P>
      <P Name="RndMeth">Floor</P>
      <P Name="SaturateOnIntegerOverflow">off</P>
      <P Name="LockScale">off</P>
      <P Name="PGainOutDataTypeStr">Inherit: Inherit via internal rule</P>
      <P Name="PProdOutDataTypeStr">Inherit: Inherit via internal rule</P>
      <P Name="POutMin">[]</P>
      <P Name="POutMax">[]</P>
      <P Name="IGainOutDataTypeStr">Inherit: Inherit via internal rule</P>
      <P Name="IProdOutDataTypeStr">Inherit: Inherit via internal rule</P>
      <P Name="IOutMin">[]</P>
      <P Name="IOutMax">[]</P>
      <P Name="DGainOutDataTypeStr">Inherit: Inherit via internal rule</P>
      <P Name="DProdOutDataTypeStr">Inherit: Inherit via internal rule</P>
      <P Name="DOutMin">[]</P>
      <P Name="DOutMax">[]</P>
      <P Name="NGainOutDataTypeStr">Inherit: Inherit via internal rule</P>
      <P Name="NProdOutDataTypeStr">Inherit: Inherit via internal rule</P>
      <P Name="NOutMin">[]</P>
      <P Name="NOutMax">[]</P>
      <P Name="SumOutDataTypeStr">Inherit: Inherit via internal rule</P>
      <P Name="SumOutMin">[]</P>
      <P Name="SumOutMax">[]</P>
      <P Name="SaturationOutDataTypeStr">Inherit: Same as input</P>
      <P Name="SaturationOutMin">[]</P>
      <P Name="SaturationOutMax">[]</P>
      <P Name="PParamDataTypeStr">Inherit: Inherit via internal rule</P>
      <P Name="PParamMin">[]</P>
      <P Name="PParamMax">[]</P>
      <P Name="IParamDataTypeStr">Inherit: Inherit via internal rule</P>
      <P Name="IParamMin">[]</P>
      <P Name="IParamMax">[]</P>
      <P Name="DParamDataTypeStr">Inherit: Inherit via internal rule</P>
      <P Name="DParamMin">[]</P>
      <P Name="DParamMax">[]</P>
      <P Name="NParamDataTypeStr">Inherit: Inherit via internal rule</P>
      <P Name="NParamMin">[]</P>
      <P Name="NParamMax">[]</P>
      <P Name="KbParamDataTypeStr">Inherit: Inherit via internal rule</P>
      <P Name="KbParamMin">[]</P>
      <P Name="KbParamMax">[]</P>
      <P Name="KtParamDataTypeStr">Inherit: Inherit via internal rule</P>
      <P Name="KtParamMin">[]</P>
      <P Name="KtParamMax">[]</P>
      <P Name="KbOutDataTypeStr">Inherit: Inherit via internal rule</P>
      <P Name="KbOutMin">[]</P>
      <P Name="KbOutMax">[]</P>
      <P Name="KtOutDataTypeStr">Inherit: Inherit via internal rule</P>
      <P Name="KtOutMin">[]</P>
      <P Name="KtOutMax">[]</P>
      <P Name="IntegratorOutDataTypeStr">Inherit: Inherit via internal rule</P>
      <P Name="IntegratorOutMin">[]</P>
      <P Name="IntegratorOutMax">[]</P>
      <P Name="FilterOutDataTypeStr">Inherit: Inherit via internal rule</P>
      <P Name="FilterOutMin">[]</P>
      <P Name="FilterOutMax">[]</P>
      <P Name="SumI1OutDataTypeStr">Inherit: Inherit via internal rule</P>
      <P Name="SumI1OutMin">[]</P>
      <P Name="SumI1OutMax">[]</P>
      <P Name="SumI2OutDataTypeStr">Inherit: Inherit via internal rule</P>
      <P Name="SumI2OutMin">[]</P>
      <P Name="SumI2OutMax">[]</P>
      <P Name="SumI3OutDataTypeStr">Inherit: Inherit via internal rule</P>
      <P Name="SumI3OutMin">[]</P>
      <P Name="SumI3OutMax">[]</P>
      <P Name="SumI4OutDataTypeStr">Inherit: Inherit via internal rule</P>
      <P Name="SumI4OutMin">[]</P>
      <P Name="SumI4OutMax">[]</P>
      <P Name="SumDOutDataTypeStr">Inherit: Inherit via internal rule</P>
      <P Name="SumDOutMin">[]</P>
      <P Name="SumDOutMax">[]</P>
      <P Name="SumAccumDataTypeStr">Inherit: Inherit via internal rule</P>
      <P Name="SumI1AccumDataTypeStr">Inherit: Inherit via internal rule</P>
      <P Name="SumI2AccumDataTypeStr">Inherit: Inherit via internal rule</P>
      <P Name="SumI3AccumDataTypeStr">Inherit: Inherit via internal rule</P>
      <P Name="SumI4AccumDataTypeStr">Inherit: Inherit via internal rule</P>
      <P Name="SumDAccumDataTypeStr">Inherit: Inherit via internal rule</P>
      <P Name="DifferentiatorOutDataTypeStr">Inherit: Inherit via internal rule</P>
      <P Name="DifferentiatorOutMin">[]</P>
      <P Name="DifferentiatorOutMax">[]</P>
      <P Name="FilterDiffNumProductOutputDataTypeStr">Inherit: Inherit via internal rule</P>
      <P Name="FilterDiffDenProductOutputDataTypeStr">Inherit: Inherit via internal rule</P>
      <P Name="FilterDiffNumAccumDataTypeStr">Inherit: Inherit via internal rule</P>
      <P Name="FilterDiffDenAccumDataTypeStr">Inherit: Inherit via internal rule</P>
      <P Name="FilterDiffOutCoefDataTypeStr">Inherit: Inherit via internal rule</P>
      <P Name="FilterDiffOutCoefMin">[]</P>
      <P Name="FilterDiffOutCoefMax">[]</P>
      <P Name="ReciprocalOutDataTypeStr">Inherit: Inherit via internal rule</P>
      <P Name="ReciprocalOutMin">[]</P>
      <P Name="ReciprocalOutMax">[]</P>
      <P Name="SumDenOutDataTypeStr">Inherit: Inherit via internal rule</P>
      <P Name="SumDenOutMin">[]</P>
      <P Name="SumDenOutMax">[]</P>
      <P Name="SumNumOutDataTypeStr">Inherit: Inherit via internal rule</P>
      <P Name="SumNumOutMin">[]</P>
      <P Name="SumNumOutMax">[]</P>
      <P Name="SumDenAccumDataTypeStr">Inherit: Inherit via internal rule</P>
      <P Name="SumNumAccumDataTypeStr">Inherit: Inherit via internal rule</P>
      <P Name="DivideOutDataTypeStr">Inherit: Inherit via internal rule</P>
      <P Name="DivideOutMin">[]</P>
      <P Name="DivideOutMax">[]</P>
      <P Name="UdiffTsProdOutDataTypeStr">Inherit: Inherit via internal rule</P>
      <P Name="UdiffTsProdOutMin">[]</P>
      <P Name="UdiffTsProdOutMax">[]</P>
      <P Name="NTsProdOutDataTypeStr">Inherit: Inherit via internal rule</P>
      <P Name="NTsProdOutMin">[]</P>
      <P Name="NTsProdOutMax">[]</P>
      <P Name="UintegralTsProdOutDataTypeStr">Inherit: Inherit via internal rule</P>
      <P Name="UintegralTsProdOutMin">[]</P>
      <P Name="UintegralTsProdOutMax">[]</P>
      <P Name="UngainTsProdOutDataTypeStr">Inherit: Inherit via internal rule</P>
      <P Name="UngainTsProdOutMin">[]</P>
      <P Name="UngainTsProdOutMax">[]</P>
      <P Name="IntegratorContinuousStateAttributes">&apos;&apos;</P>
      <P Name="IntegratorStateMustResolveToSignalObject">off</P>
      <P Name="IntegratorRTWStateStorageClass">Auto</P>
      <P Name="FilterContinuousStateAttributes">&apos;&apos;</P>
      <P Name="FilterStateMustResolveToSignalObject">off</P>
      <P Name="FilterRTWStateStorageClass">Auto</P>
      <P Name="ParallelPVariant">InternalParameters</P>
      <P Name="IdealPVariant">Disabled</P>
      <P Name="IVariant">InternalParameters</P>
      <P Name="DVariant">Disabled</P>
      <P Name="IntegratorVariant">Continuous</P>
      <P Name="SatVariant">Disabled</P>
      <P Name="AWVariant">Passthrough</P>
      <P Name="PCopyVariant">Disabled</P>
      <P Name="TRVariant">Disabled</P>
      <P Name="FdbkBlocksVariant">Forward</P>
      <P Name="IdealPFdbkVariant">Disabled</P>
      <P Name="SatFdbkVariant">Disabled</P>
      <P Name="DerivativeFilterVariant">Disabled</P>
      <P Name="NVariant">Disabled</P>
      <P Name="NCopyVariant">Disabled_SignalSpec</P>
      <P Name="FilterICVariant">Disabled</P>
      <P Name="IntegratorICVariant">InternalICs</P>
      <P Name="ExternalResetVariant">Disabled</P>
      <P Name="TRSumVariant">Passthrough</P>
      <P Name="SumFdbkVariant">Disabled</P>
      <P Name="SumVariant">Sum_PI</P>
      <P Name="TsampFilterVariant">InternalTs</P>
      <P Name="TsampNgainVariant">Passthrough</P>
      <P Name="TsampIntegralVariant">Passthrough</P>
      <P Name="ExternalSaturationOutDataTypeStr">Inherit: Same as second input</P>
      <P Name="aMode">0</P>
      <P Name="InitialConditionSetting">Auto</P>
    </InstanceData>
  </Block>
  <Block BlockType="SubSystem" Name="Phase shift strategy" SID="120">
    <P Name="Ports">[1, 1]</P>
    <P Name="Position">[1050, 499, 1140, 551]</P>
    <P Name="ZOrder">19929</P>
    <P Name="ErrorFcn">Stateflow.Translate.translate</P>
    <P Name="PermitHierarchicalResolution">ExplicitOnly</P>
    <P Name="TreatAsAtomicUnit">on</P>
    <P Name="SystemSampleTime">1/20000</P>
    <P Name="RequestExecContextInheritance">off</P>
    <P Name="SFBlockType">MATLAB Function</P>
    <P Name="ContentPreviewEnabled">on</P>
    <System Ref="system_120"/>
  </Block>
  <Block BlockType="SubSystem" Name="SPS Modulation" SID="56">
    <P Name="Ports">[1, 4]</P>
    <P Name="Position">[1370, 441, 1510, 609]</P>
    <P Name="ZOrder">19901</P>
    <P Name="BackgroundColor">magenta</P>
    <P Name="RequestExecContextInheritance">off</P>
    <P Name="ContentPreviewEnabled">on</P>
    <System Ref="system_56"/>
  </Block>
  <Block BlockType="Saturate" Name="Saturation" SID="89">
    <P Name="Position">[1175, 510, 1205, 540]</P>
    <P Name="ZOrder">19907</P>
    <P Name="LowerLimit">0</P>
  </Block>
  <Block BlockType="Scope" Name="Scope3" SID="90">
    <P Name="Ports">[6]</P>
    <P Name="Position">[770, 839, 835, 1081]</P>
    <P Name="ZOrder">19923</P>
    <P Name="Commented">on</P>
    <P Name="ScopeSpecificationString">Simulink.scopes.TimeScopeBlockCfg(&apos;CurrentConfiguration&apos;, extmgr.ConfigurationSet(extmgr.Configuration(&apos;Core&apos;,&apos;General UI&apos;,true),extmgr.Configuration(&apos;Core&apos;,&apos;Source UI&apos;,true),extmgr.Configuration(&apos;Sources&apos;,&apos;WiredSimulink&apos;,true,&apos;DataLoggingVariableName&apos;,&apos;ScopeData2&apos;),extmgr.Configuration(&apos;Visuals&apos;,&apos;Time Domain&apos;,true,&apos;SerializedDisplays&apos;,{struct(&apos;MinYLimReal&apos;,&apos;-0.125&apos;,&apos;MaxYLimReal&apos;,&apos;1.125&apos;,&apos;YLabelReal&apos;,&apos;&apos;,&apos;MinYLimMag&apos;,&apos;0.00000&apos;,&apos;MaxYLimMag&apos;,&apos;1.125&apos;,&apos;LegendVisibility&apos;,&apos;Off&apos;,&apos;XGrid&apos;,true,&apos;YGrid&apos;,true,&apos;PlotMagPhase&apos;,false,&apos;AxesColor&apos;,[0 0 0],&apos;AxesTickColor&apos;,[0.686274509803922 0.686274509803922 0.686274509803922],&apos;ColorOrder&apos;,[1 1 0.0666666666666667;0.0745098039215686 0.623529411764706 1;1 0.411764705882353 0.16078431372549;0.392156862745098 0.831372549019608 0.0745098039215686;0.717647058823529 0.274509803921569 1;0.0588235294117647 1 1;1 0.0745098039215686 0.650980392156863],&apos;Title&apos;,&apos;%&lt;SignalLabel&gt;&apos;,&apos;LinePropertiesCache&apos;,{{}},&apos;UserDefinedChannelNames&apos;,{{}},&apos;NumLines&apos;,2,&apos;LineNames&apos;,{{&apos;SPS Modulation/1&apos;,&apos;SPS Modulation/2&apos;}},&apos;ShowContent&apos;,true,&apos;Placement&apos;,1),struct(&apos;MinYLimReal&apos;,&apos;-0.125&apos;,&apos;MaxYLimReal&apos;,&apos;1.125&apos;,&apos;YLabelReal&apos;,&apos;&apos;,&apos;MinYLimMag&apos;,&apos;0&apos;,&apos;MaxYLimMag&apos;,&apos;10&apos;,&apos;LegendVisibility&apos;,&apos;Off&apos;,&apos;XGrid&apos;,true,&apos;YGrid&apos;,true,&apos;PlotMagPhase&apos;,false,&apos;AxesColor&apos;,[0 0 0],&apos;AxesTickColor&apos;,[0.686274509803922 0.686274509803922 0.686274509803922],&apos;ColorOrder&apos;,[1 1 0.0666666666666667;0.0745098039215686 0.623529411764706 1;1 0.411764705882353 0.16078431372549;0.392156862745098 0.831372549019608 0.0745098039215686;0.717647058823529 0.274509803921569 1;0.0588235294117647 1 1;1 0.0745098039215686 0.650980392156863],&apos;Title&apos;,&apos;%&lt;SignalLabel&gt;&apos;,&apos;LinePropertiesCache&apos;,{{}},&apos;UserDefinedChannelNames&apos;,{{}},&apos;NumLines&apos;,2,&apos;LineNames&apos;,{{&apos;SPS Modulation/3&apos;,&apos;SPS Modulation/4&apos;}},&apos;ShowContent&apos;,true,&apos;Placement&apos;,2),struct(&apos;MinYLimReal&apos;,&apos;-562.59068&apos;,&apos;MaxYLimReal&apos;,&apos;562.58239&apos;,&apos;YLabelReal&apos;,&apos;&apos;,&apos;MinYLimMag&apos;,&apos;0&apos;,&apos;MaxYLimMag&apos;,&apos;10&apos;,&apos;LegendVisibility&apos;,&apos;Off&apos;,&apos;XGrid&apos;,true,&apos;YGrid&apos;,true,&apos;PlotMagPhase&apos;,false,&apos;AxesColor&apos;,[0 0 0],&apos;AxesTickColor&apos;,[0.686274509803922 0.686274509803922 0.686274509803922],&apos;ColorOrder&apos;,[1 1 0.0666666666666667;0.0745098039215686 0.623529411764706 1;1 0.411764705882353 0.16078431372549;0.392156862745098 0.831372549019608 0.0745098039215686;0.717647058823529 0.274509803921569 1;0.0588235294117647 1 1;1 0.0745098039215686 0.650980392156863],&apos;Title&apos;,&apos;%&lt;SignalLabel&gt;&apos;,&apos;LinePropertiesCache&apos;,{{}},&apos;UserDefinedChannelNames&apos;,{{}},&apos;NumLines&apos;,1,&apos;LineNames&apos;,{{&apos;Voltage Measurement2&apos;}},&apos;ShowContent&apos;,true,&apos;Placement&apos;,3),struct(&apos;MinYLimReal&apos;,&apos;-565.85204&apos;,&apos;MaxYLimReal&apos;,&apos;565.81225&apos;,&apos;YLabelReal&apos;,&apos;&apos;,&apos;MinYLimMag&apos;,&apos;0&apos;,&apos;MaxYLimMag&apos;,&apos;10&apos;,&apos;LegendVisibility&apos;,&apos;Off&apos;,&apos;XGrid&apos;,true,&apos;YGrid&apos;,true,&apos;PlotMagPhase&apos;,false,&apos;AxesColor&apos;,[0 0 0],&apos;AxesTickColor&apos;,[0.686274509803922 0.686274509803922 0.686274509803922],&apos;ColorOrder&apos;,[1 1 0.0666666666666667;0.0745098039215686 0.623529411764706 1;1 0.411764705882353 0.16078431372549;0.392156862745098 0.831372549019608 0.0745098039215686;0.717647058823529 0.274509803921569 1;0.0588235294117647 1 1;1 0.0745098039215686 0.650980392156863],&apos;Title&apos;,&apos;%&lt;SignalLabel&gt;&apos;,&apos;LinePropertiesCache&apos;,{{}},&apos;UserDefinedChannelNames&apos;,{{}},&apos;NumLines&apos;,1,&apos;LineNames&apos;,{{&apos;Voltage Measurement3&apos;}},&apos;ShowContent&apos;,true,&apos;Placement&apos;,4),struct(&apos;MinYLimReal&apos;,&apos;-162.58018&apos;,&apos;MaxYLimReal&apos;,&apos;73.69587&apos;,&apos;YLabelReal&apos;,&apos;&apos;,&apos;MinYLimMag&apos;,&apos;0&apos;,&apos;MaxYLimMag&apos;,&apos;10&apos;,&apos;LegendVisibility&apos;,&apos;Off&apos;,&apos;XGrid&apos;,true,&apos;YGrid&apos;,true,&apos;PlotMagPhase&apos;,false,&apos;AxesColor&apos;,[0 0 0],&apos;AxesTickColor&apos;,[0.686274509803922 0.686274509803922 0.686274509803922],&apos;ColorOrder&apos;,[1 1 0.0666666666666667;0.0745098039215686 0.623529411764706 1;1 0.411764705882353 0.16078431372549;0.392156862745098 0.831372549019608 0.0745098039215686;0.717647058823529 0.274509803921569 1;0.0588235294117647 1 1;1 0.0745098039215686 0.650980392156863],&apos;Title&apos;,&apos;%&lt;SignalLabel&gt;&apos;,&apos;LinePropertiesCache&apos;,{{}},&apos;UserDefinedChannelNames&apos;,{{}},&apos;NumLines&apos;,1,&apos;LineNames&apos;,{{&apos;Current Measurement&apos;}},&apos;ShowContent&apos;,true,&apos;Placement&apos;,5),struct(&apos;MinYLimReal&apos;,&apos;-56.58135&apos;,&apos;MaxYLimReal&apos;,&apos;509.23214&apos;,&apos;YLabelReal&apos;,&apos;&apos;,&apos;MinYLimMag&apos;,&apos;0&apos;,&apos;MaxYLimMag&apos;,&apos;10&apos;,&apos;LegendVisibility&apos;,&apos;Off&apos;,&apos;XGrid&apos;,true,&apos;YGrid&apos;,true,&apos;PlotMagPhase&apos;,false,&apos;AxesColor&apos;,[0 0 0],&apos;AxesTickColor&apos;,[0.686274509803922 0.686274509803922 0.686274509803922],&apos;ColorOrder&apos;,[1 1 0.0666666666666667;0.0745098039215686 0.623529411764706 1;1 0.411764705882353 0.16078431372549;0.392156862745098 0.831372549019608 0.0745098039215686;0.717647058823529 0.274509803921569 1;0.0588235294117647 1 1;1 0.0745098039215686 0.650980392156863],&apos;Title&apos;,&apos;%&lt;SignalLabel&gt;&apos;,&apos;LinePropertiesCache&apos;,{{}},&apos;UserDefinedChannelNames&apos;,{{}},&apos;NumLines&apos;,1,&apos;LineNames&apos;,{{&apos;&lt;V2&gt;&apos;}},&apos;ShowContent&apos;,true,&apos;Placement&apos;,6)},&apos;DisplayPropertyDefaults&apos;,struct(&apos;YLabelReal&apos;,&apos;&apos;,&apos;AxesColor&apos;,[0 0 0],&apos;AxesTickColor&apos;,[0.686274509803922 0.686274509803922 0.686274509803922],&apos;ColorOrder&apos;,[0.0745098039215686 0.623529411764706 1;1 0.411764705882353 0.16078431372549;1 1 0.0666666666666667;0.717647058823529 0.274509803921569 1;0.392156862745098 0.831372549019608 0.0745098039215686;0.0588235294117647 1 1;1 0.0745098039215686 0.650980392156863]),&apos;DisplayLayoutDimensions&apos;,[6 1],&apos;DisplayContentCache&apos;,[]),extmgr.Configuration(&apos;Tools&apos;,&apos;Plot Navigation&apos;,true,&apos;OnceAtStop&apos;,false,&apos;PreviousAutoscale&apos;,&apos;X&apos;,&apos;PreviousZoomMode&apos;,&apos;ZoomX&apos;),extmgr.Configuration(&apos;Tools&apos;,&apos;Measurements&apos;,true,&apos;Version&apos;,&apos;2022a&apos;)),&apos;Version&apos;,&apos;2022a&apos;,&apos;Position&apos;,[1 40.7241379310345 1588.96551724138 778.758620689655])</P>
    <P Name="NumInputPorts">6</P>
    <P Name="Floating">off</P>
  </Block>
  <Block BlockType="Reference" Name="Series RLC Branch" SID="91">
    <P Name="Ports">[0, 0, 0, 0, 0, 1, 1]</P>
    <P Name="Position">[860, 153, 920, 177]</P>
    <P Name="ZOrder">19894</P>
    <P Name="LibraryVersion">3.0</P>
    <P Name="SourceBlock">spsSeriesRLCBranchLib/Series RLC Branch</P>
    <P Name="SourceType">Series RLC Branch</P>
    <P Name="SourceProductBaseCode">PS</P>
    <InstanceData>
      <P Name="LConnTagsString">__new0</P>
      <P Name="RConnTagsString">__new0</P>
      <P Name="BranchType">RL</P>
      <P Name="Resistance">0.0</P>
      <P Name="Inductance">125e-6</P>
      <P Name="SetiL0">off</P>
      <P Name="InitialCurrent">0</P>
      <P Name="Capacitance">1e-6</P>
      <P Name="Setx0">off</P>
      <P Name="InitialVoltage">0</P>
      <P Name="Measurements">None</P>
    </InstanceData>
  </Block>
  <Block BlockType="Reference" Name="Series RLC Branch2" SID="93">
    <P Name="Ports">[0, 0, 0, 0, 0, 1, 1]</P>
    <P Name="Position">[1495, 65, 1505, 90]</P>
    <P Name="ZOrder">19896</P>
    <P Name="BlockRotation">270</P>
    <P Name="BlockMirror">on</P>
    <P Name="NameLocation">left</P>
    <P Name="LibraryVersion">3.0</P>
    <P Name="SourceBlock">spsSeriesRLCBranchLib/Series RLC Branch</P>
    <P Name="SourceType">Series RLC Branch</P>
    <P Name="SourceProductBaseCode">PS</P>
    <InstanceData>
      <P Name="LConnTagsString">__new0</P>
      <P Name="RConnTagsString">__new0</P>
      <P Name="BranchType">R</P>
      <P Name="Resistance">50</P>
      <P Name="Inductance">70e-6</P>
      <P Name="SetiL0">off</P>
      <P Name="InitialCurrent">0</P>
      <P Name="Capacitance">1e-3</P>
      <P Name="Setx0">off</P>
      <P Name="InitialVoltage">0</P>
      <P Name="Measurements">None</P>
    </InstanceData>
  </Block>
  <Block BlockType="SubSystem" Name="Small signal conversion" SID="119">
    <P Name="Ports">[2, 1]</P>
    <P Name="Position">[625, 483, 720, 567]</P>
    <P Name="ZOrder">19937</P>
    <P Name="ErrorFcn">Stateflow.Translate.translate</P>
    <P Name="PermitHierarchicalResolution">ExplicitOnly</P>
    <P Name="TreatAsAtomicUnit">on</P>
    <P Name="SystemSampleTime">1/20000</P>
    <P Name="RequestExecContextInheritance">off</P>
    <P Name="SFBlockType">MATLAB Function</P>
    <P Name="ContentPreviewEnabled">on</P>
    <System Ref="system_119"/>
  </Block>
  <Block BlockType="Step" Name="Step" SID="94">
    <P Name="Position">[210, 230, 240, 260]</P>
    <P Name="ZOrder">19899</P>
    <P Name="Time">0.3</P>
    <P Name="Before">400</P>
    <P Name="After">500</P>
    <P Name="SampleTime">0</P>
  </Block>
  <Block BlockType="Step" Name="Step1" SID="95">
    <P Name="Position">[210, 285, 240, 315]</P>
    <P Name="ZOrder">19959</P>
    <P Name="Time">0.4</P>
    <P Name="After">-100</P>
    <P Name="SampleTime">0</P>
  </Block>
  <Block BlockType="Sum" Name="Sum1" SID="96">
    <P Name="Ports">[2, 1]</P>
    <P Name="Position">[480, 655, 500, 675]</P>
    <P Name="ZOrder">19939</P>
    <P Name="ShowName">off</P>
    <P Name="Inputs">|+-</P>
  </Block>
  <Block BlockType="Sum" Name="Sum2" SID="97">
    <P Name="Ports">[2, 1]</P>
    <P Name="Position">[515, 385, 535, 405]</P>
    <P Name="ZOrder">19934</P>
    <P Name="ShowName">off</P>
    <P Name="Inputs">|++</P>
    <Port>
      <P Name="PortNumber">1</P>
      <P Name="Name">Vref</P>
    </Port>
  </Block>
  <Block BlockType="Sum" Name="Sum3" SID="98">
    <P Name="Ports">[2, 1]</P>
    <P Name="Position">[475, 435, 495, 455]</P>
    <P Name="ZOrder">19935</P>
    <P Name="ShowName">off</P>
    <P Name="Inputs">|++</P>
  </Block>
  <Block BlockType="Sum" Name="Sum4" SID="99">
    <P Name="Ports">[2, 1]</P>
    <P Name="Position">[345, 235, 365, 255]</P>
    <P Name="ZOrder">19960</P>
    <P Name="ShowName">off</P>
    <P Name="Inputs">|++</P>
  </Block>
  <Block BlockType="Sum" Name="Sum5" SID="356">
    <P Name="Ports">[2, 1]</P>
    <P Name="Position">[450, 485, 470, 505]</P>
    <P Name="ZOrder">20178</P>
    <P Name="ShowName">off</P>
    <P Name="Inputs">|++</P>
  </Block>
  <Block BlockType="SubSystem" Name="Variable load resistance" SID="108">
    <P Name="Ports">[0, 1, 0, 0, 0, 1, 1]</P>
    <P Name="Position">[1470, 110, 1530, 260]</P>
    <P Name="ZOrder">19947</P>
    <P Name="BlockRotation">270</P>
    <P Name="BlockMirror">on</P>
    <P Name="NameLocation">left</P>
    <P Name="RequestExecContextInheritance">off</P>
    <P Name="ContentPreviewEnabled">on</P>
    <System Ref="system_108"/>
  </Block>
  <Block BlockType="Reference" Name="Voltage Measurement" SID="100">
    <P Name="Ports">[0, 1, 0, 0, 0, 2]</P>
    <P Name="Position">[460, 168, 485, 192]</P>
    <P Name="ZOrder">19898</P>
    <P Name="LibraryVersion">3.0</P>
    <P Name="UserDataPersistent">on</P>
    <P Name="SourceBlock">spsVoltageMeasurementLib/Voltage Measurement</P>
    <P Name="SourceType">Voltage Measurement</P>
    <P Name="SourceProductBaseCode">PS</P>
    <InstanceData>
      <P Name="RTWMemSecFuncInitTerm">Inherit from model</P>
      <P Name="RTWMemSecFuncExecute">Inherit from model</P>
      <P Name="RTWMemSecDataConstants">Inherit from model</P>
      <P Name="RTWMemSecDataInternal">Inherit from model</P>
      <P Name="RTWMemSecDataParameters">Inherit from model</P>
      <P Name="ContentPreviewEnabled">on</P>
      <P Name="PhasorSimulation">off</P>
      <P Name="OutputType">Complex</P>
      <P Name="PSBequivalent">0</P>
    </InstanceData>
  </Block>
  <Block BlockType="Reference" Name="Voltage Measurement1" SID="101">
    <P Name="Ports">[0, 1, 0, 0, 0, 2]</P>
    <P Name="Position">[1565, 158, 1590, 182]</P>
    <P Name="ZOrder">19918</P>
    <P Name="LibraryVersion">3.0</P>
    <P Name="UserDataPersistent">on</P>
    <P Name="SourceBlock">spsVoltageMeasurementLib/Voltage Measurement</P>
    <P Name="SourceType">Voltage Measurement</P>
    <P Name="SourceProductBaseCode">PS</P>
    <InstanceData>
      <P Name="RTWMemSecFuncInitTerm">Inherit from model</P>
      <P Name="RTWMemSecFuncExecute">Inherit from model</P>
      <P Name="RTWMemSecDataConstants">Inherit from model</P>
      <P Name="RTWMemSecDataInternal">Inherit from model</P>
      <P Name="RTWMemSecDataParameters">Inherit from model</P>
      <P Name="ContentPreviewEnabled">on</P>
      <P Name="PhasorSimulation">off</P>
      <P Name="OutputType">Complex</P>
      <P Name="PSBequivalent">0</P>
    </InstanceData>
    <Port>
      <P Name="PortNumber">1</P>
      <P Name="Name">V2</P>
    </Port>
  </Block>
  <Block BlockType="Reference" Name="Voltage Measurement2" SID="102">
    <P Name="Ports">[0, 1, 0, 0, 0, 2]</P>
    <P Name="Position">[660, 168, 685, 192]</P>
    <P Name="ZOrder">19953</P>
    <P Name="LibraryVersion">3.0</P>
    <P Name="UserDataPersistent">on</P>
    <P Name="SourceBlock">spsVoltageMeasurementLib/Voltage Measurement</P>
    <P Name="SourceType">Voltage Measurement</P>
    <P Name="SourceProductBaseCode">PS</P>
    <InstanceData>
      <P Name="RTWMemSecFuncInitTerm">Inherit from model</P>
      <P Name="RTWMemSecFuncExecute">Inherit from model</P>
      <P Name="RTWMemSecDataConstants">Inherit from model</P>
      <P Name="RTWMemSecDataInternal">Inherit from model</P>
      <P Name="RTWMemSecDataParameters">Inherit from model</P>
      <P Name="ContentPreviewEnabled">on</P>
      <P Name="PhasorSimulation">off</P>
      <P Name="OutputType">Complex</P>
      <P Name="PSBequivalent">0</P>
    </InstanceData>
  </Block>
  <Block BlockType="Reference" Name="Voltage Measurement3" SID="103">
    <P Name="Ports">[0, 1, 0, 0, 0, 2]</P>
    <P Name="Position">[1155, 158, 1180, 182]</P>
    <P Name="ZOrder">19956</P>
    <P Name="LibraryVersion">3.0</P>
    <P Name="UserDataPersistent">on</P>
    <P Name="SourceBlock">spsVoltageMeasurementLib/Voltage Measurement</P>
    <P Name="SourceType">Voltage Measurement</P>
    <P Name="SourceProductBaseCode">PS</P>
    <InstanceData>
      <P Name="RTWMemSecFuncInitTerm">Inherit from model</P>
      <P Name="RTWMemSecFuncExecute">Inherit from model</P>
      <P Name="RTWMemSecDataConstants">Inherit from model</P>
      <P Name="RTWMemSecDataInternal">Inherit from model</P>
      <P Name="RTWMemSecDataParameters">Inherit from model</P>
      <P Name="ContentPreviewEnabled">on</P>
      <P Name="PhasorSimulation">off</P>
      <P Name="OutputType">Complex</P>
      <P Name="PSBequivalent">0</P>
    </InstanceData>
  </Block>
  <Block BlockType="Constant" Name="Vref" SID="104">
    <P Name="Position">[380, 380, 410, 410]</P>
    <P Name="ZOrder">19932</P>
    <P Name="Value">400</P>
    <P Name="VectorParams1D">off</P>
  </Block>
  <Block BlockType="Step" Name="Vref1" SID="105">
    <P Name="Position">[380, 430, 410, 460]</P>
    <P Name="ZOrder">19933</P>
    <P Name="Time">0.1</P>
    <P Name="After">-30</P>
    <P Name="SampleTime">0</P>
  </Block>
  <Block BlockType="Step" Name="Vref2" SID="106">
    <P Name="Position">[380, 480, 410, 510]</P>
    <P Name="ZOrder">19936</P>
    <P Name="Time">0.2</P>
    <P Name="After">+50</P>
    <P Name="SampleTime">0</P>
  </Block>
  <Block BlockType="Step" Name="Vref3" SID="355">
    <P Name="Position">[515, 465, 545, 495]</P>
    <P Name="ZOrder">20177</P>
    <P Name="Time">0.6</P>
    <P Name="After">-20</P>
    <P Name="SampleTime">0</P>
  </Block>
  <Block BlockType="Outport" Name="V2-PI" SID="145">
    <P Name="Position">[1640, 653, 1670, 667]</P>
    <P Name="ZOrder">19979</P>
  </Block>
  <Block BlockType="Outport" Name="VREF" SID="146">
    <P Name="Position">[1640, 683, 1670, 697]</P>
    <P Name="ZOrder">19980</P>
    <P Name="Port">2</P>
  </Block>
  <Block BlockType="Outport" Name="e-PI" SID="147">
    <P Name="Position">[1640, 713, 1670, 727]</P>
    <P Name="ZOrder">19981</P>
    <P Name="Port">3</P>
  </Block>
  <Block BlockType="Outport" Name="V1" SID="148">
    <P Name="Position">[1640, 743, 1670, 757]</P>
    <P Name="ZOrder">19982</P>
    <P Name="Port">4</P>
  </Block>
  <Block BlockType="Outport" Name="R" SID="152">
    <P Name="Position">[1640, 773, 1670, 787]</P>
    <P Name="ZOrder">19984</P>
    <P Name="Port">5</P>
  </Block>
  <Line>
    <P Name="ZOrder">163</P>
    <P Name="Src">132#out:1</P>
    <P Name="Dst">145#in:1</P>
  </Line>
  <Line>
    <P Name="ZOrder">56</P>
    <P Name="Src">94#out:1</P>
    <P Name="Dst">99#in:1</P>
  </Line>
  <Line>
    <P Name="ZOrder">51</P>
    <P Name="Src">19#out:1</P>
    <P Name="Points">[228, 0; 0, -15]</P>
    <P Name="Dst">90#in:5</P>
  </Line>
  <Line LineType="Connection">
    <P Name="ZOrder">108</P>
    <P Name="Src">50#rconn:1</P>
    <P Name="Points">[90, 0]</P>
    <Branch ConnectType="DEST_SRC">
      <P Name="Dst">47#lconn:1</P>
    </Branch>
    <Branch ConnectType="DEST_DEST">
      <P Name="Src">46#rconn:1</P>
      <P Name="Points">[0, 25]</P>
    </Branch>
    <Branch ConnectType="DEST_DEST">
      <P Name="Src">103#lconn:1</P>
      <P Name="Points">[-25, 0]</P>
    </Branch>
  </Line>
  <Line>
    <P Name="ZOrder">19</P>
    <P Name="Src">21#out:1</P>
    <P Name="Points">[215, 0; 0, -25]</P>
    <P Name="Dst">90#in:4</P>
  </Line>
  <Line>
    <P Name="ZOrder">164</P>
    <P Name="Src">133#out:1</P>
    <P Name="Dst">146#in:1</P>
  </Line>
  <Line LineType="Connection">
    <P Name="ZOrder">125</P>
    <P Name="Src">100#lconn:1</P>
    <P Name="Points">[0, -125]</P>
    <Branch ConnectType="DEST_DEST">
      <P Name="Src">1#rconn:1</P>
      <P Name="Points">[0, -95; 50, 0]</P>
    </Branch>
    <Branch ConnectType="DEST_SRC">
      <P Name="Points">[160, 0]</P>
      <Branch ConnectType="DEST_SRC">
        <P Name="Dst">42#lconn:1</P>
      </Branch>
      <Branch ConnectType="DEST_DEST">
        <P Name="Src">44#lconn:1</P>
        <P Name="Points">[-145, 0]</P>
      </Branch>
    </Branch>
  </Line>
  <Line>
    <P Name="Name">Vref</P>
    <P Name="ZOrder">13</P>
    <P Name="Src">97#out:1</P>
    <P Name="Points">[61, 0]</P>
    <Branch>
      <P Name="ZOrder">12</P>
      <P Name="Labels">[1, 1]</P>
      <P Name="Dst">39#in:1</P>
    </Branch>
    <Branch>
      <P Name="ZOrder">11</P>
      <P Name="Points">[0, 110]</P>
      <P Name="Dst">119#in:1</P>
    </Branch>
  </Line>
  <Line LineType="Connection">
    <P Name="ZOrder">129</P>
    <P Name="Src">102#lconn:1</P>
    <P Name="Points">[-40, 0]</P>
    <Branch ConnectType="DEST_SRC">
      <P Name="Points">[0, -15]</P>
      <Branch ConnectType="DEST_DEST">
        <P Name="Src">42#rconn:1</P>
        <P Name="Points">[0, 20]</P>
      </Branch>
      <Branch ConnectType="DEST_DEST">
        <P Name="Src">2#lconn:1</P>
        <P Name="Points">[-185, 0]</P>
      </Branch>
    </Branch>
    <Branch ConnectType="DEST_SRC">
      <P Name="Dst">43#lconn:1</P>
    </Branch>
  </Line>
  <Line>
    <P Name="ZOrder">39</P>
    <P Name="Src">53#out:1</P>
    <P Name="Points">[49, 0; 0, 15]</P>
    <P Name="Dst">90#in:2</P>
  </Line>
  <Line LineType="Connection">
    <P Name="ZOrder">103</P>
    <P Name="Src">101#lconn:2</P>
    <P Name="Points">[-9, 0; 0, 145; -26, 0]</P>
    <Branch ConnectType="DEST_SRC">
      <P Name="Dst">108#rconn:1</P>
    </Branch>
    <Branch ConnectType="DEST_SRC">
      <P Name="Points">[-185, 0]</P>
      <Branch ConnectType="DEST_DEST">
        <P Name="Src">352#rconn:1</P>
        <P Name="Points">[0, 80]</P>
      </Branch>
      <Branch ConnectType="DEST_SRC">
        <P Name="Points">[-70, 0]</P>
        <Branch ConnectType="DEST_SRC">
          <P Name="Dst">49#rconn:1</P>
        </Branch>
        <Branch ConnectType="DEST_DEST">
          <P Name="Src">47#rconn:1</P>
          <P Name="Points">[145, 0]</P>
        </Branch>
      </Branch>
    </Branch>
  </Line>
  <Line>
    <P Name="ZOrder">43</P>
    <P Name="Src">2#out:1</P>
    <P Name="Points">[10, 0; 0, -75]</P>
    <P Name="Dst">36#in:1</P>
  </Line>
  <Line LineType="Connection">
    <P Name="ZOrder">138</P>
    <P Name="Points">[1260, 210; 0, 20]</P>
    <P Name="Dst">49#lconn:1</P>
    <Branch ConnectType="SRC_DEST">
      <P Name="Points">[1158, 210; 102, 0]</P>
      <Branch ConnectType="SRC_DEST">
        <P Name="Src">50#rconn:2</P>
        <P Name="Points">[133, 0]</P>
      </Branch>
      <Branch ConnectType="SRC_DEST">
        <P Name="Src">103#lconn:2</P>
        <P Name="Points">[3, 0; 0, 36; 15, 0; 0, -1]</P>
      </Branch>
    </Branch>
    <Branch ConnectType="SRC_DEST">
      <P Name="Src">48#rconn:1</P>
      <P Name="Points">[0, 70]</P>
    </Branch>
  </Line>
  <Line>
    <P Name="ZOrder">5</P>
    <P Name="Src">26#out:1</P>
    <P Name="Points">[25, 0]</P>
    <P Name="Dst">47#in:1</P>
  </Line>
  <Line>
    <P Name="ZOrder">44</P>
    <P Name="Src">6#out:1</P>
    <P Name="Dst">54#in:2</P>
  </Line>
  <Line>
    <P Name="ZOrder">48</P>
    <P Name="Src">8#out:1</P>
    <P Name="Points">[87, 0; 0, -30]</P>
    <P Name="Dst">53#in:1</P>
  </Line>
  <Line LineType="Connection">
    <P Name="ZOrder">203</P>
    <P Name="Points">[1500, 50; -170, 0]</P>
    <Branch ConnectType="SRC_SRC">
      <P Name="Dst">93#lconn:1</P>
    </Branch>
    <Branch ConnectType="SRC_DEST">
      <P Name="Src">101#lconn:1</P>
      <P Name="Points">[-9, 0; 0, -115; -41, 0]</P>
    </Branch>
    <Branch ConnectType="DEST_SRC">
      <P Name="Points">[-70, 0]</P>
      <Branch ConnectType="DEST_SRC">
        <P Name="Dst">48#lconn:1</P>
      </Branch>
      <Branch ConnectType="DEST_DEST">
        <P Name="Src">46#lconn:1</P>
        <P Name="Points">[145, 0]</P>
      </Branch>
    </Branch>
    <Branch ConnectType="DEST_SRC">
      <P Name="Dst">352#lconn:1</P>
    </Branch>
  </Line>
  <Line>
    <P Name="ZOrder">24</P>
    <P Name="Src">56#out:1</P>
    <P Name="Dst">41#in:1</P>
  </Line>
  <Line LineType="Connection">
    <P Name="ZOrder">113</P>
    <P Name="Src">100#lconn:2</P>
    <P Name="Points">[2, 0; 0, 135]</P>
    <Branch ConnectType="DEST_DEST">
      <P Name="Src">1#lconn:1</P>
      <P Name="Points">[0, 100; 47, 0]</P>
    </Branch>
    <Branch ConnectType="DEST_SRC">
      <P Name="Points">[158, 0]</P>
      <Branch ConnectType="DEST_SRC">
        <P Name="Dst">43#rconn:1</P>
      </Branch>
      <Branch ConnectType="DEST_DEST">
        <P Name="Src">45#rconn:1</P>
        <P Name="Points">[-145, 0]</P>
      </Branch>
    </Branch>
  </Line>
  <Line>
    <P Name="ZOrder">165</P>
    <P Name="Src">128#out:1</P>
    <P Name="Dst">147#in:1</P>
  </Line>
  <Line>
    <P Name="ZOrder">25</P>
    <P Name="Src">7#out:1</P>
    <P Name="Dst">52#in:2</P>
  </Line>
  <Line>
    <P Name="ZOrder">34</P>
    <P Name="Src">99#out:1</P>
    <P Name="Points">[-5, 0; 20, 0]</P>
    <P Name="Dst">1#in:1</P>
  </Line>
  <Line>
    <P Name="ZOrder">32</P>
    <P Name="Src">104#out:1</P>
    <P Name="Dst">97#in:1</P>
  </Line>
  <Line>
    <P Name="ZOrder">29</P>
    <P Name="Src">56#out:4</P>
    <P Name="Dst">33#in:1</P>
  </Line>
  <Line>
    <P Name="ZOrder">41</P>
    <P Name="Src">95#out:1</P>
    <P Name="Points">[110, 0]</P>
    <P Name="Dst">99#in:2</P>
  </Line>
  <Line>
    <P Name="ZOrder">35</P>
    <P Name="Src">56#out:3</P>
    <P Name="Dst">32#in:1</P>
  </Line>
  <Line>
    <P Name="ZOrder">18</P>
    <P Name="Src">24#out:1</P>
    <P Name="Points">[40, 0]</P>
    <P Name="Dst">43#in:1</P>
  </Line>
  <Line>
    <P Name="ZOrder">22</P>
    <P Name="Src">89#out:1</P>
    <P Name="Points">[85, 0]</P>
    <Branch>
      <P Name="ZOrder">21</P>
      <P Name="Points">[0, -100]</P>
      <P Name="Dst">34#in:1</P>
    </Branch>
    <Branch>
      <P Name="ZOrder">20</P>
      <P Name="Dst">56#in:1</P>
    </Branch>
  </Line>
  <Line>
    <P Name="ZOrder">52</P>
    <P Name="Src">14#out:1</P>
    <P Name="Points">[50, 0]</P>
    <P Name="Dst">96#in:2</P>
  </Line>
  <Line>
    <P Name="ZOrder">168</P>
    <P Name="Src">131#out:1</P>
    <P Name="Dst">152#in:1</P>
  </Line>
  <Line>
    <P Name="ZOrder">49</P>
    <P Name="Src">52#out:1</P>
    <P Name="Dst">90#in:1</P>
  </Line>
  <Line>
    <P Name="ZOrder">166</P>
    <P Name="Src">130#out:1</P>
    <P Name="Dst">148#in:1</P>
  </Line>
  <Line>
    <P Name="ZOrder">4</P>
    <P Name="Src">4#out:1</P>
    <P Name="Points">[40, 0]</P>
    <P Name="Dst">42#in:1</P>
  </Line>
  <Line>
    <P Name="ZOrder">36</P>
    <P Name="Src">98#out:1</P>
    <P Name="Points">[25, 0]</P>
    <P Name="Dst">97#in:2</P>
  </Line>
  <Line>
    <P Name="ZOrder">57</P>
    <P Name="Src">17#out:1</P>
    <P Name="Dst">54#in:3</P>
  </Line>
  <Line>
    <P Name="ZOrder">10</P>
    <P Name="Src">5#out:1</P>
    <P Name="Points">[35, 0]</P>
    <P Name="Dst">44#in:1</P>
  </Line>
  <Line>
    <P Name="ZOrder">55</P>
    <P Name="Src">108#out:1</P>
    <P Name="Points">[0, 10]</P>
    <P Name="Dst">29#in:1</P>
  </Line>
  <Line>
    <P Name="ZOrder">14</P>
    <P Name="Src">22#out:1</P>
    <P Name="Points">[30, 0]</P>
    <P Name="Dst">48#in:1</P>
  </Line>
  <Line LineType="Connection">
    <P Name="ZOrder">1</P>
    <P Name="Src">91#rconn:1</P>
    <P Name="Dst">50#lconn:1</P>
  </Line>
  <Line>
    <P Name="Name">V2</P>
    <P Name="ZOrder">8</P>
    <P Name="Labels">[1, 1]</P>
    <P Name="Src">101#out:1</P>
    <P Name="Dst">30#in:1</P>
  </Line>
  <Line>
    <P Name="ZOrder">53</P>
    <P Name="Src">96#out:1</P>
    <P Name="Dst">40#in:1</P>
  </Line>
  <Line>
    <P Name="ZOrder">7</P>
    <P Name="Src">18#out:1</P>
    <P Name="Dst">54#in:5</P>
  </Line>
  <Line>
    <P Name="ZOrder">28</P>
    <P Name="Src">25#out:1</P>
    <P Name="Points">[30, 0]</P>
    <P Name="Dst">49#in:1</P>
  </Line>
  <Line>
    <P Name="ZOrder">26</P>
    <P Name="Src">51#out:1</P>
    <P Name="Dst">54#in:1</P>
  </Line>
  <Line>
    <P Name="ZOrder">38</P>
    <P Name="Src">9#out:1</P>
    <P Name="Points">[99, 0; 0, -40]</P>
    <P Name="Dst">53#in:2</P>
  </Line>
  <Line LineType="Connection">
    <P Name="ZOrder">134</P>
    <P Name="Src">50#lconn:2</P>
    <P Name="Points">[-200, 0]</P>
    <Branch ConnectType="DEST_SRC">
      <P Name="Dst">45#lconn:1</P>
    </Branch>
    <Branch ConnectType="DEST_DEST">
      <P Name="Src">102#lconn:2</P>
      <P Name="Points">[-9, 0; 0, 25; 114, 0]</P>
    </Branch>
    <Branch ConnectType="DEST_DEST">
      <P Name="Src">44#rconn:1</P>
      <P Name="Points">[0, 70]</P>
    </Branch>
  </Line>
  <Line>
    <P Name="ZOrder">42</P>
    <P Name="Src">28#out:1</P>
    <P Name="Dst">51#in:2</P>
  </Line>
  <Line>
    <P Name="ZOrder">33</P>
    <P Name="Src">102#out:1</P>
    <P Name="Dst">37#in:1</P>
  </Line>
  <Line>
    <P Name="ZOrder">23</P>
    <P Name="Src">23#out:1</P>
    <P Name="Points">[35, 0]</P>
    <P Name="Dst">45#in:1</P>
  </Line>
  <Line>
    <P Name="ZOrder">30</P>
    <P Name="Src">105#out:1</P>
    <P Name="Dst">98#in:1</P>
  </Line>
  <Line>
    <P Name="ZOrder">54</P>
    <P Name="Src">20#out:1</P>
    <P Name="Points">[197, 0; 0, -25]</P>
    <P Name="Dst">90#in:3</P>
  </Line>
  <Line>
    <P Name="ZOrder">16</P>
    <P Name="Src">11#out:1</P>
    <P Name="Dst">119#in:2</P>
  </Line>
  <Line>
    <P Name="ZOrder">45</P>
    <P Name="Src">100#out:1</P>
    <P Name="Dst">35#in:1</P>
  </Line>
  <Line>
    <P Name="ZOrder">46</P>
    <P Name="Src">12#out:1</P>
    <P Name="Dst">96#in:1</P>
  </Line>
  <Line>
    <P Name="ZOrder">15</P>
    <P Name="Src">16#out:1</P>
    <P Name="Points">[25, 0]</P>
    <P Name="Dst">46#in:1</P>
  </Line>
  <Line>
    <P Name="ZOrder">50</P>
    <P Name="Src">27#out:1</P>
    <P Name="Dst">51#in:1</P>
  </Line>
  <Line>
    <P Name="ZOrder">17</P>
    <P Name="Src">103#out:1</P>
    <P Name="Dst">38#in:1</P>
  </Line>
  <Line LineType="Connection">
    <P Name="ZOrder">2</P>
    <P Name="Src">2#rconn:1</P>
    <P Name="Dst">91#lconn:1</P>
  </Line>
  <Line>
    <P Name="ZOrder">47</P>
    <P Name="Src">15#out:1</P>
    <P Name="Dst">54#in:4</P>
  </Line>
  <Line>
    <P Name="ZOrder">58</P>
    <P Name="Src">10#out:1</P>
    <P Name="Points">[241, 0; 0, -5]</P>
    <P Name="Dst">90#in:6</P>
  </Line>
  <Line>
    <P Name="ZOrder">31</P>
    <P Name="Src">120#out:1</P>
    <P Name="Dst">89#in:1</P>
  </Line>
  <Line LineType="Connection">
    <P Name="ZOrder">3</P>
    <P Name="Src">93#rconn:1</P>
    <P Name="Dst">108#lconn:1</P>
  </Line>
  <Line>
    <P Name="ZOrder">40</P>
    <P Name="Src">13#out:1</P>
    <P Name="Points">[31, 0; 0, 10]</P>
    <P Name="Dst">52#in:1</P>
  </Line>
  <Line>
    <P Name="ZOrder">6</P>
    <P Name="Src">119#out:1</P>
    <P Name="Points">[-5, 0]</P>
    <P Name="Dst">55#in:1</P>
  </Line>
  <Line>
    <P Name="ZOrder">9</P>
    <P Name="Src">56#out:2</P>
    <P Name="Dst">31#in:1</P>
  </Line>
  <Line>
    <P Name="ZOrder">283</P>
    <P Name="Src">55#out:1</P>
    <P Name="Dst">120#in:1</P>
  </Line>
  <Line>
    <P Name="ZOrder">307</P>
    <P Name="Src">355#out:1</P>
    <P Name="Points">[23, 0; 0, 36; -113, 0]</P>
    <P Name="Dst">356#in:2</P>
  </Line>
  <Line>
    <P Name="ZOrder">305</P>
    <P Name="Src">106#out:1</P>
    <P Name="Dst">356#in:1</P>
  </Line>
  <Line>
    <P Name="ZOrder">306</P>
    <P Name="Src">356#out:1</P>
    <P Name="Points">[10, 0]</P>
    <P Name="Dst">98#in:2</P>
  </Line>
  <Annotation SID="358">
    <P Name="Name">systematic error</P>
    <P Name="Position">[565, 669, 639, 683]</P>
    <P Name="InternalMargins">[0, 0, 0, 0]</P>
  </Annotation>
  <Annotation SID="121">
    <P Name="Name">0.3 400~450
0.4 400</P>
    <P Name="Position">[104, 262, 161, 288]</P>
    <P Name="InternalMargins">[0, 0, 0, 0]</P>
    <P Name="ZOrder">-1</P>
  </Annotation>
  <Annotation SID="122">
    <P Name="Position">[323, 807, 933, 1134]</P>
    <P Name="InternalMargins">[0, 0, 0, 0]</P>
    <P Name="FixedWidth">on</P>
    <P Name="ForegroundColor">[0.901961, 0.901961, 1.000000]</P>
    <P Name="BackgroundColor">[0.901961, 0.901961, 1.000000]</P>
    <P Name="DropShadow">on</P>
    <P Name="AnnotationType">area_annotation</P>
    <P Name="ZOrder">122</P>
    <P Name="FontSize">12</P>
  </Annotation>
  <Annotation SID="123">
    <P Name="Position">[1005, 804, 1623, 1136]</P>
    <P Name="InternalMargins">[0, 0, 0, 0]</P>
    <P Name="FixedHeight">on</P>
    <P Name="FixedWidth">on</P>
    <P Name="ForegroundColor">[0.901961, 0.901961, 1.000000]</P>
    <P Name="BackgroundColor">[0.901961, 0.901961, 1.000000]</P>
    <P Name="DropShadow">on</P>
    <P Name="AnnotationType">area_annotation</P>
    <P Name="ZOrder">121</P>
    <P Name="FontSize">12</P>
  </Annotation>
  <Annotation SID="127">
    <P Name="Name">&lt;!DOCTYPE HTML PUBLIC &quot;-//W3C//DTD HTML 4.0//EN&quot; &quot;http://www.w3.org/TR/REC-html40/strict.dtd&quot;&gt;
&lt;html&gt;&lt;head&gt;&lt;meta name=&quot;qrichtext&quot; content=&quot;1&quot; /&gt;&lt;style type=&quot;text/css&quot;&gt;
p, li { white-space: pre-wrap; }
&lt;/style&gt;&lt;/head&gt;&lt;body align=&quot;left&quot; style=&quot; font-family:&apos;Helvetica&apos;; font-size:10px; font-weight:400; font-style:normal;&quot;&gt;
&lt;p align=&quot;left&quot; style=&quot; margin-top:0px; margin-bottom:0px; margin-left:0px; margin-right:0px; -qt-block-indent:0; text-indent:0px;&quot;&gt;&lt;span style=&quot; font-family:&apos;SimSun&apos;; font-size:18px;&quot;&gt;400  400&lt;/span&gt;&lt;/p&gt;
&lt;p align=&quot;left&quot; style=&quot; margin-top:0px; margin-bottom:0px; margin-left:0px; margin-right:0px; -qt-block-indent:0; text-indent:0px;&quot;&gt;&lt;span style=&quot; font-family:&apos;SimSun&apos;; font-size:18px;&quot;&gt;n 2&lt;/span&gt;&lt;/p&gt;
&lt;p align=&quot;left&quot; style=&quot; margin-top:0px; margin-bottom:0px; margin-left:0px; margin-right:0px; -qt-block-indent:0; text-indent:0px;&quot;&gt;&lt;span style=&quot; font-family:&apos;SimSun&apos;; font-size:18px;&quot;&gt;L125e-6&lt;/span&gt;&lt;/p&gt;
&lt;p align=&quot;left&quot; style=&quot; margin-top:0px; margin-bottom:0px; margin-left:0px; margin-right:0px; -qt-block-indent:0; text-indent:0px;&quot;&gt;&lt;span style=&quot; font-family:&apos;SimSun&apos;; font-size:18px;&quot;&gt;C400e-6&lt;/span&gt;&lt;/p&gt;
&lt;p align=&quot;left&quot; style=&quot; margin-top:0px; margin-bottom:0px; margin-left:0px; margin-right:0px; -qt-block-indent:0; text-indent:0px;&quot;&gt;&lt;span style=&quot; font-family:&apos;SimSun&apos;; font-size:18px;&quot;&gt;f20k&lt;/span&gt;&lt;/p&gt;
&lt;p align=&quot;left&quot; style=&quot; margin-top:0px; margin-bottom:0px; margin-left:0px; margin-right:0px; -qt-block-indent:0; text-indent:0px;&quot;&gt;&lt;span style=&quot; font-family:&apos;SimSun&apos;; font-size:18px;&quot;&gt;R50&lt;/span&gt;&lt;/p&gt;&lt;/body&gt;&lt;/html&gt;</P>
    <P Name="Position">[1040, 608, 1149, 746]</P>
    <P Name="InternalMargins">[0, 0, 0, 0]</P>
    <P Name="FixedHeight">on</P>
    <P Name="FixedWidth">on</P>
    <P Name="Interpreter">rich</P>
    <P Name="ZOrder">-7</P>
  </Annotation>
  <Annotation SID="357">
    <P Name="Name">Expected voltage value changes
0.1-30=370
0.2+50=420
0.6-20=400</P>
    <P Name="Position">[213, 474, 358, 524]</P>
    <P Name="InternalMargins">[0, 0, 0, 0]</P>
    <P Name="ZOrder">-1</P>
  </Annotation>
</System>
