# Supplementary material for: Output voltage control of DAB converters based on uncertainty and disturbance estimation
Source: PeerJ Comput Sci. 2024 Jul 1;10:e2175. doi: 10.7717/peerj-cs.2175 (PMC11232625; doi:10.7717/peerj-cs.2175)
Supplement: Supplemental Information 2 — The file is opened using MATLAB R2022a. After opening the slx file, click the Run button in the menu bar and it. Open the oscilloscope to display the model health status, which shows the expected voltage Vref step transformation, input voltage step change, load resistance step change, load resistance step change, load resistance continuous periodic change of the system changes. After the oscilloscope image is saved, it is the image displayed in the TIF file, and after processing, it is the image in the article. [file peerj-cs-10-2175-s002.slx › simulink/systems/system_302.xml]

<?xml version="1.0" encoding="utf-8"?>
<System>
  <P Name="Location">[-7, -7, 1543, 833]</P>
  <P Name="SystemRect">[0.000000, 0.000000, 0.000000, 0.000000]</P>
  <P Name="SetExecutionDomain">off</P>
  <P Name="ExecutionDomainType">Deduce</P>
  <P Name="ZoomFactor">50</P>
  <P Name="SimulinkSubDomain">Simulink</P>
  <Block BlockType="Reference" Name="C1" SID="351">
    <P Name="Ports">[0, 0, 0, 0, 0, 1, 1]</P>
    <P Name="Position">[1311, 145, 1349, 225]</P>
    <P Name="ZOrder">20171</P>
    <P Name="BlockRotation">270</P>
    <P Name="BlockMirror">on</P>
    <P Name="NameLocation">left</P>
    <P Name="LibraryVersion">3.0</P>
    <P Name="SourceBlock">spsSeriesRLCBranchLib/Series RLC Branch</P>
    <P Name="SourceType">Series RLC Branch</P>
    <P Name="SourceProductBaseCode">PS</P>
    <InstanceData>
      <P Name="LConnTagsString">__new0</P>
      <P Name="RConnTagsString">__new0</P>
      <P Name="BranchType">C</P>
      <P Name="Resistance">0.01</P>
      <P Name="Inductance">1e-3</P>
      <P Name="SetiL0">off</P>
      <P Name="InitialCurrent">0</P>
      <P Name="Capacitance">400e-6</P>
      <P Name="Setx0">on</P>
      <P Name="InitialVoltage">0</P>
      <P Name="Measurements">None</P>
    </InstanceData>
  </Block>
  <Block BlockType="Reference" Name="Controlled Voltage Source1" SID="154">
    <P Name="Ports">[1, 0, 0, 0, 0, 1, 1]</P>
    <P Name="Position">[375, 160, 410, 205]</P>
    <P Name="ZOrder">19986</P>
    <P Name="BlockRotation">270</P>
    <P Name="LibraryVersion">3.0</P>
    <P Name="SourceBlock">spsControlledVoltageSourceLib/Controlled Voltage Source</P>
    <P Name="SourceType">Controlled Voltage Source</P>
    <P Name="SourceProductBaseCode">PS</P>
    <InstanceData>
      <P Name="RTWMemSecFuncInitTerm">Inherit from model</P>
      <P Name="RTWMemSecFuncExecute">Inherit from model</P>
      <P Name="RTWMemSecDataConstants">Inherit from model</P>
      <P Name="RTWMemSecDataInternal">Inherit from model</P>
      <P Name="RTWMemSecDataParameters">Inherit from model</P>
      <P Name="ContentPreviewEnabled">on</P>
      <P Name="Initialize">on</P>
      <P Name="Source_Type">AC</P>
      <P Name="Amplitude">0</P>
      <P Name="Phase">0</P>
      <P Name="Frequency">0</P>
      <P Name="Measurements">None</P>
    </InstanceData>
  </Block>
  <Block BlockType="Reference" Name="Current Measurement" SID="155">
    <P Name="Ports">[0, 1, 0, 0, 0, 1, 1]</P>
    <P Name="Position">[805, 148, 830, 172]</P>
    <P Name="ZOrder">20031</P>
    <P Name="LibraryVersion">3.0</P>
    <P Name="UserDataPersistent">on</P>
    <P Name="SourceBlock">spsCurrentMeasurementLib/Current Measurement</P>
    <P Name="SourceType">Current Measurement</P>
    <P Name="SourceProductBaseCode">PS</P>
    <InstanceData>
      <P Name="RTWMemSecFuncInitTerm">Inherit from model</P>
      <P Name="RTWMemSecFuncExecute">Inherit from model</P>
      <P Name="RTWMemSecDataConstants">Inherit from model</P>
      <P Name="RTWMemSecDataInternal">Inherit from model</P>
      <P Name="RTWMemSecDataParameters">Inherit from model</P>
      <P Name="ContentPreviewEnabled">on</P>
      <P Name="PhasorSimulation">off</P>
      <P Name="OutputType">Complex</P>
      <P Name="PSBequivalent">0</P>
    </InstanceData>
  </Block>
  <Block BlockType="From" Name="From" SID="157">
    <P Name="Position">[525, 24, 580, 36]</P>
    <P Name="ZOrder">19997</P>
    <P Name="BackgroundColor">magenta</P>
    <P Name="GotoTag">S14</P>
  </Block>
  <Block BlockType="From" Name="From1" SID="158">
    <P Name="Position">[675, 24, 730, 36]</P>
    <P Name="ZOrder">19998</P>
    <P Name="BackgroundColor">magenta</P>
    <P Name="GotoTag">S23</P>
  </Block>
  <Block BlockType="From" Name="From10" SID="159">
    <P Name="Position">[1200, 919, 1255, 931]</P>
    <P Name="ZOrder">20011</P>
    <P Name="BackgroundColor">magenta</P>
    <P Name="Commented">on</P>
    <P Name="GotoTag">e</P>
  </Block>
  <Block BlockType="From" Name="From11" SID="160">
    <P Name="Position">[415, 863, 480, 877]</P>
    <P Name="ZOrder">20014</P>
    <P Name="BackgroundColor">magenta</P>
    <P Name="Commented">on</P>
    <P Name="GotoTag">S23</P>
  </Block>
  <Block BlockType="From" Name="From12" SID="161">
    <P Name="Position">[415, 898, 480, 912]</P>
    <P Name="ZOrder">20015</P>
    <P Name="BackgroundColor">magenta</P>
    <P Name="Commented">on</P>
    <P Name="GotoTag">S58</P>
  </Block>
  <Block BlockType="From" Name="From13" SID="162">
    <P Name="Position">[415, 928, 480, 942]</P>
    <P Name="ZOrder">20016</P>
    <P Name="BackgroundColor">magenta</P>
    <P Name="Commented">on</P>
    <P Name="GotoTag">S67</P>
  </Block>
  <Block BlockType="From" Name="From14" SID="163">
    <P Name="Position">[420, 1059, 475, 1071]</P>
    <P Name="ZOrder">20041</P>
    <P Name="BackgroundColor">magenta</P>
    <P Name="Commented">on</P>
    <P Name="GotoTag">V2</P>
  </Block>
  <Block BlockType="From" Name="From15" SID="164">
    <P Name="Position">[360, 539, 415, 551]</P>
    <P Name="ZOrder">20020</P>
    <P Name="BackgroundColor">magenta</P>
    <P Name="GotoTag">V2</P>
  </Block>
  <Block BlockType="From" Name="From16" SID="165">
    <P Name="Position">[360, 619, 415, 631]</P>
    <P Name="ZOrder">20029</P>
    <P Name="BackgroundColor">magenta</P>
    <P Name="GotoTag">Vref</P>
  </Block>
  <Block BlockType="From" Name="From17" SID="166">
    <P Name="Position">[415, 833, 480, 847]</P>
    <P Name="ZOrder">20013</P>
    <P Name="BackgroundColor">magenta</P>
    <P Name="Commented">on</P>
    <P Name="GotoTag">S14</P>
  </Block>
  <Block BlockType="From" Name="From18" SID="167">
    <P Name="Position">[360, 669, 415, 681]</P>
    <P Name="ZOrder">20030</P>
    <P Name="BackgroundColor">magenta</P>
    <P Name="GotoTag">V2</P>
  </Block>
  <Block BlockType="From" Name="From19" SID="168">
    <P Name="Position">[1200, 999, 1255, 1011]</P>
    <P Name="ZOrder">20033</P>
    <P Name="BackgroundColor">magenta</P>
    <P Name="Commented">on</P>
    <P Name="GotoTag">IL</P>
  </Block>
  <Block BlockType="From" Name="From2" SID="169">
    <P Name="Position">[1050, 24, 1105, 36]</P>
    <P Name="ZOrder">19999</P>
    <P Name="BackgroundColor">magenta</P>
    <P Name="GotoTag">S58</P>
  </Block>
  <Block BlockType="From" Name="From20" SID="170">
    <P Name="Position">[1200, 959, 1255, 971]</P>
    <P Name="ZOrder">20035</P>
    <P Name="BackgroundColor">magenta</P>
    <P Name="Commented">on</P>
    <P Name="GotoTag">V1</P>
  </Block>
  <Block BlockType="From" Name="From21" SID="171">
    <P Name="Position">[1200, 1039, 1255, 1051]</P>
    <P Name="ZOrder">20037</P>
    <P Name="BackgroundColor">magenta</P>
    <P Name="Commented">on</P>
    <P Name="GotoTag">R</P>
  </Block>
  <Block BlockType="From" Name="From22" SID="172">
    <P Name="Position">[420, 1029, 475, 1041]</P>
    <P Name="ZOrder">20038</P>
    <P Name="BackgroundColor">magenta</P>
    <P Name="Commented">on</P>
    <P Name="GotoTag">IL</P>
  </Block>
  <Block BlockType="From" Name="From23" SID="173">
    <P Name="Position">[420, 959, 475, 971]</P>
    <P Name="ZOrder">20044</P>
    <P Name="BackgroundColor">magenta</P>
    <P Name="Commented">on</P>
    <P Name="GotoTag">Vab</P>
  </Block>
  <Block BlockType="From" Name="From24" SID="174">
    <P Name="Position">[420, 999, 475, 1011]</P>
    <P Name="ZOrder">20047</P>
    <P Name="BackgroundColor">magenta</P>
    <P Name="Commented">on</P>
    <P Name="GotoTag">Vcd</P>
  </Block>
  <Block BlockType="From" Name="From25" SID="295">
    <P Name="Position">[1400, 749, 1455, 761]</P>
    <P Name="ZOrder">20054</P>
    <P Name="BackgroundColor">magenta</P>
    <P Name="GotoTag">e</P>
  </Block>
  <Block BlockType="From" Name="From29" SID="299">
    <P Name="Position">[1400, 699, 1455, 711]</P>
    <P Name="ZOrder">20052</P>
    <P Name="BackgroundColor">magenta</P>
    <P Name="GotoTag">V2</P>
  </Block>
  <Block BlockType="From" Name="From3" SID="175">
    <P Name="Position">[1190, 24, 1245, 36]</P>
    <P Name="ZOrder">20000</P>
    <P Name="BackgroundColor">magenta</P>
    <P Name="GotoTag">S67</P>
  </Block>
  <Block BlockType="From" Name="From4" SID="176">
    <P Name="Position">[675, 219, 730, 231]</P>
    <P Name="ZOrder">20001</P>
    <P Name="BackgroundColor">magenta</P>
    <P Name="GotoTag">S14</P>
  </Block>
  <Block BlockType="From" Name="From5" SID="177">
    <P Name="Position">[525, 214, 580, 226]</P>
    <P Name="ZOrder">20002</P>
    <P Name="BackgroundColor">magenta</P>
    <P Name="GotoTag">S23</P>
  </Block>
  <Block BlockType="From" Name="From6" SID="178">
    <P Name="Position">[1190, 219, 1245, 231]</P>
    <P Name="ZOrder">20003</P>
    <P Name="BackgroundColor">magenta</P>
    <P Name="GotoTag">S58</P>
  </Block>
  <Block BlockType="From" Name="From7" SID="179">
    <P Name="Position">[1050, 219, 1105, 231]</P>
    <P Name="ZOrder">20004</P>
    <P Name="BackgroundColor">magenta</P>
    <P Name="GotoTag">S67</P>
  </Block>
  <Block BlockType="From" Name="From8" SID="180">
    <P Name="Position">[1200, 869, 1255, 881]</P>
    <P Name="ZOrder">20009</P>
    <P Name="BackgroundColor">magenta</P>
    <P Name="Commented">on</P>
    <P Name="GotoTag">V2</P>
  </Block>
  <Block BlockType="From" Name="From9" SID="181">
    <P Name="Position">[1200, 889, 1255, 901]</P>
    <P Name="ZOrder">20010</P>
    <P Name="BackgroundColor">magenta</P>
    <P Name="Commented">on</P>
    <P Name="GotoTag">Vref</P>
  </Block>
  <Block BlockType="Goto" Name="Goto" SID="182">
    <P Name="Position">[1625, 269, 1680, 281]</P>
    <P Name="ZOrder">20050</P>
    <P Name="BackgroundColor">magenta</P>
    <P Name="GotoTag">R</P>
  </Block>
  <Block BlockType="Goto" Name="Goto1" SID="183">
    <P Name="Position">[1625, 164, 1680, 176]</P>
    <P Name="ZOrder">20008</P>
    <P Name="BackgroundColor">magenta</P>
    <P Name="GotoTag">V2</P>
  </Block>
  <Block BlockType="Goto" Name="Goto10" SID="184">
    <P Name="Position">[1625, 499, 1680, 511]</P>
    <P Name="ZOrder">19992</P>
    <P Name="BackgroundColor">magenta</P>
    <P Name="GotoTag">S23</P>
  </Block>
  <Block BlockType="Goto" Name="Goto11" SID="185">
    <P Name="Position">[1625, 539, 1680, 551]</P>
    <P Name="ZOrder">19993</P>
    <P Name="BackgroundColor">magenta</P>
    <P Name="GotoTag">S58</P>
  </Block>
  <Block BlockType="Goto" Name="Goto12" SID="186">
    <P Name="Position">[1625, 579, 1680, 591]</P>
    <P Name="ZOrder">19994</P>
    <P Name="BackgroundColor">magenta</P>
    <P Name="GotoTag">S67</P>
  </Block>
  <Block BlockType="Goto" Name="Goto13" SID="187">
    <P Name="Position">[1625, 419, 1680, 431]</P>
    <P Name="ZOrder">19995</P>
    <P Name="BackgroundColor">magenta</P>
    <P Name="GotoTag">D</P>
  </Block>
  <Block BlockType="Goto" Name="Goto2" SID="188">
    <P Name="Position">[520, 174, 575, 186]</P>
    <P Name="ZOrder">20017</P>
    <P Name="BackgroundColor">magenta</P>
    <P Name="GotoTag">V1</P>
  </Block>
  <Block BlockType="Goto" Name="Goto3" SID="189">
    <P Name="Position">[870, 74, 925, 86]</P>
    <P Name="ZOrder">20032</P>
    <P Name="BackgroundColor">magenta</P>
    <P Name="GotoTag">IL</P>
  </Block>
  <Block BlockType="Goto" Name="Goto4" SID="190">
    <P Name="Position">[695, 174, 750, 186]</P>
    <P Name="ZOrder">20043</P>
    <P Name="BackgroundColor">magenta</P>
    <P Name="GotoTag">Vab</P>
  </Block>
  <Block BlockType="Goto" Name="Goto5" SID="191">
    <P Name="Position">[1190, 164, 1245, 176]</P>
    <P Name="ZOrder">20046</P>
    <P Name="BackgroundColor">magenta</P>
    <P Name="GotoTag">Vcd</P>
  </Block>
  <Block BlockType="Goto" Name="Goto6" SID="192">
    <P Name="Position">[625, 389, 680, 401]</P>
    <P Name="ZOrder">20019</P>
    <P Name="BackgroundColor">magenta</P>
    <P Name="GotoTag">Vref</P>
  </Block>
  <Block BlockType="Goto" Name="Goto7" SID="193">
    <P Name="Position">[630, 619, 685, 631]</P>
    <P Name="ZOrder">20027</P>
    <P Name="BackgroundColor">magenta</P>
    <P Name="GotoTag">e</P>
  </Block>
  <Block BlockType="Goto" Name="Goto9" SID="194">
    <P Name="Position">[1625, 459, 1680, 471]</P>
    <P Name="ZOrder">19991</P>
    <P Name="BackgroundColor">magenta</P>
    <P Name="GotoTag">S14</P>
  </Block>
  <Block BlockType="Reference" Name="IGBT/Diode" SID="195">
    <P Name="Ports">[1, 1, 0, 0, 0, 1, 1]</P>
    <P Name="Position">[593, 65, 637, 125]</P>
    <P Name="ZOrder">19974</P>
    <P Name="BlockRotation">90</P>
    <P Name="NameLocation">left</P>
    <P Name="LibraryVersion">3.0</P>
    <P Name="SourceBlock">spsIGBTDiodeLib/IGBT//Diode</P>
    <P Name="SourceType">IGBT/Diode</P>
    <P Name="SourceProductBaseCode">PS</P>
    <InstanceData>
      <P Name="RTWMemSecFuncInitTerm">Inherit from model</P>
      <P Name="RTWMemSecFuncExecute">Inherit from model</P>
      <P Name="RTWMemSecDataConstants">Inherit from model</P>
      <P Name="RTWMemSecDataInternal">Inherit from model</P>
      <P Name="RTWMemSecDataParameters">Inherit from model</P>
      <P Name="ContentPreviewEnabled">on</P>
      <P Name="Ron">1e-3</P>
      <P Name="Rs">1e5</P>
      <P Name="Cs">inf</P>
      <P Name="Measurements">on</P>
    </InstanceData>
  </Block>
  <Block BlockType="Reference" Name="IGBT/Diode1" SID="196">
    <P Name="Ports">[1, 1, 0, 0, 0, 1, 1]</P>
    <P Name="Position">[593, 245, 637, 305]</P>
    <P Name="ZOrder">19975</P>
    <P Name="BlockRotation">90</P>
    <P Name="NameLocation">left</P>
    <P Name="LibraryVersion">3.0</P>
    <P Name="SourceBlock">spsIGBTDiodeLib/IGBT//Diode</P>
    <P Name="SourceType">IGBT/Diode</P>
    <P Name="SourceProductBaseCode">PS</P>
    <InstanceData>
      <P Name="RTWMemSecFuncInitTerm">Inherit from model</P>
      <P Name="RTWMemSecFuncExecute">Inherit from model</P>
      <P Name="RTWMemSecDataConstants">Inherit from model</P>
      <P Name="RTWMemSecDataInternal">Inherit from model</P>
      <P Name="RTWMemSecDataParameters">Inherit from model</P>
      <P Name="ContentPreviewEnabled">on</P>
      <P Name="Ron">1e-3</P>
      <P Name="Rs">1e5</P>
      <P Name="Cs">inf</P>
      <P Name="Measurements">on</P>
    </InstanceData>
  </Block>
  <Block BlockType="Reference" Name="IGBT/Diode2" SID="197">
    <P Name="Ports">[1, 1, 0, 0, 0, 1, 1]</P>
    <P Name="Position">[738, 65, 782, 125]</P>
    <P Name="ZOrder">19976</P>
    <P Name="BlockRotation">90</P>
    <P Name="NameLocation">left</P>
    <P Name="LibraryVersion">3.0</P>
    <P Name="SourceBlock">spsIGBTDiodeLib/IGBT//Diode</P>
    <P Name="SourceType">IGBT/Diode</P>
    <P Name="SourceProductBaseCode">PS</P>
    <InstanceData>
      <P Name="RTWMemSecFuncInitTerm">Inherit from model</P>
      <P Name="RTWMemSecFuncExecute">Inherit from model</P>
      <P Name="RTWMemSecDataConstants">Inherit from model</P>
      <P Name="RTWMemSecDataInternal">Inherit from model</P>
      <P Name="RTWMemSecDataParameters">Inherit from model</P>
      <P Name="ContentPreviewEnabled">on</P>
      <P Name="Ron">1e-3</P>
      <P Name="Rs">1e5</P>
      <P Name="Cs">inf</P>
      <P Name="Measurements">on</P>
    </InstanceData>
  </Block>
  <Block BlockType="Reference" Name="IGBT/Diode3" SID="198">
    <P Name="Ports">[1, 1, 0, 0, 0, 1, 1]</P>
    <P Name="Position">[738, 245, 782, 305]</P>
    <P Name="ZOrder">19977</P>
    <P Name="BlockRotation">90</P>
    <P Name="NameLocation">left</P>
    <P Name="LibraryVersion">3.0</P>
    <P Name="SourceBlock">spsIGBTDiodeLib/IGBT//Diode</P>
    <P Name="SourceType">IGBT/Diode</P>
    <P Name="SourceProductBaseCode">PS</P>
    <InstanceData>
      <P Name="RTWMemSecFuncInitTerm">Inherit from model</P>
      <P Name="RTWMemSecFuncExecute">Inherit from model</P>
      <P Name="RTWMemSecDataConstants">Inherit from model</P>
      <P Name="RTWMemSecDataInternal">Inherit from model</P>
      <P Name="RTWMemSecDataParameters">Inherit from model</P>
      <P Name="ContentPreviewEnabled">on</P>
      <P Name="Ron">1e-3</P>
      <P Name="Rs">1e5</P>
      <P Name="Cs">inf</P>
      <P Name="Measurements">on</P>
    </InstanceData>
  </Block>
  <Block BlockType="Reference" Name="IGBT/Diode4" SID="199">
    <P Name="Ports">[1, 1, 0, 0, 0, 1, 1]</P>
    <P Name="Position">[1103, 65, 1147, 125]</P>
    <P Name="ZOrder">19978</P>
    <P Name="BlockRotation">90</P>
    <P Name="NameLocation">left</P>
    <P Name="LibraryVersion">3.0</P>
    <P Name="SourceBlock">spsIGBTDiodeLib/IGBT//Diode</P>
    <P Name="SourceType">IGBT/Diode</P>
    <P Name="SourceProductBaseCode">PS</P>
    <InstanceData>
      <P Name="RTWMemSecFuncInitTerm">Inherit from model</P>
      <P Name="RTWMemSecFuncExecute">Inherit from model</P>
      <P Name="RTWMemSecDataConstants">Inherit from model</P>
      <P Name="RTWMemSecDataInternal">Inherit from model</P>
      <P Name="RTWMemSecDataParameters">Inherit from model</P>
      <P Name="ContentPreviewEnabled">on</P>
      <P Name="Ron">1e-3</P>
      <P Name="Rs">1e5</P>
      <P Name="Cs">inf</P>
      <P Name="Measurements">on</P>
    </InstanceData>
  </Block>
  <Block BlockType="Reference" Name="IGBT/Diode5" SID="200">
    <P Name="Ports">[1, 1, 0, 0, 0, 1, 1]</P>
    <P Name="Position">[1103, 245, 1147, 305]</P>
    <P Name="ZOrder">19979</P>
    <P Name="BlockRotation">90</P>
    <P Name="NameLocation">left</P>
    <P Name="LibraryVersion">3.0</P>
    <P Name="SourceBlock">spsIGBTDiodeLib/IGBT//Diode</P>
    <P Name="SourceType">IGBT/Diode</P>
    <P Name="SourceProductBaseCode">PS</P>
    <InstanceData>
      <P Name="RTWMemSecFuncInitTerm">Inherit from model</P>
      <P Name="RTWMemSecFuncExecute">Inherit from model</P>
      <P Name="RTWMemSecDataConstants">Inherit from model</P>
      <P Name="RTWMemSecDataInternal">Inherit from model</P>
      <P Name="RTWMemSecDataParameters">Inherit from model</P>
      <P Name="ContentPreviewEnabled">on</P>
      <P Name="Ron">1e-3</P>
      <P Name="Rs">1e5</P>
      <P Name="Cs">inf</P>
      <P Name="Measurements">on</P>
    </InstanceData>
  </Block>
  <Block BlockType="Reference" Name="IGBT/Diode6" SID="201">
    <P Name="Ports">[1, 1, 0, 0, 0, 1, 1]</P>
    <P Name="Position">[1248, 65, 1292, 125]</P>
    <P Name="ZOrder">19980</P>
    <P Name="BlockRotation">90</P>
    <P Name="NameLocation">left</P>
    <P Name="LibraryVersion">3.0</P>
    <P Name="SourceBlock">spsIGBTDiodeLib/IGBT//Diode</P>
    <P Name="SourceType">IGBT/Diode</P>
    <P Name="SourceProductBaseCode">PS</P>
    <InstanceData>
      <P Name="RTWMemSecFuncInitTerm">Inherit from model</P>
      <P Name="RTWMemSecFuncExecute">Inherit from model</P>
      <P Name="RTWMemSecDataConstants">Inherit from model</P>
      <P Name="RTWMemSecDataInternal">Inherit from model</P>
      <P Name="RTWMemSecDataParameters">Inherit from model</P>
      <P Name="ContentPreviewEnabled">on</P>
      <P Name="Ron">1e-3</P>
      <P Name="Rs">1e5</P>
      <P Name="Cs">inf</P>
      <P Name="Measurements">on</P>
    </InstanceData>
  </Block>
  <Block BlockType="Reference" Name="IGBT/Diode7" SID="202">
    <P Name="Ports">[1, 1, 0, 0, 0, 1, 1]</P>
    <P Name="Position">[1248, 245, 1292, 305]</P>
    <P Name="ZOrder">19981</P>
    <P Name="BlockRotation">90</P>
    <P Name="NameLocation">left</P>
    <P Name="LibraryVersion">3.0</P>
    <P Name="SourceBlock">spsIGBTDiodeLib/IGBT//Diode</P>
    <P Name="SourceType">IGBT/Diode</P>
    <P Name="SourceProductBaseCode">PS</P>
    <InstanceData>
      <P Name="RTWMemSecFuncInitTerm">Inherit from model</P>
      <P Name="RTWMemSecFuncExecute">Inherit from model</P>
      <P Name="RTWMemSecDataConstants">Inherit from model</P>
      <P Name="RTWMemSecDataInternal">Inherit from model</P>
      <P Name="RTWMemSecDataParameters">Inherit from model</P>
      <P Name="ContentPreviewEnabled">on</P>
      <P Name="Ron">1e-3</P>
      <P Name="Rs">1e5</P>
      <P Name="Cs">inf</P>
      <P Name="Measurements">on</P>
    </InstanceData>
  </Block>
  <Block BlockType="Reference" Name="Linear Transformer" SID="203">
    <P Name="Ports">[0, 0, 0, 0, 0, 2, 2]</P>
    <P Name="Position">[965, 143, 1010, 232]</P>
    <P Name="ZOrder">19982</P>
    <P Name="LibraryVersion">3.0</P>
    <P Name="SourceBlock">spsLinearTransformerLib/Linear Transformer</P>
    <P Name="SourceType">Linear Transformer</P>
    <P Name="SourceProductBaseCode">PS</P>
    <InstanceData>
      <P Name="RTWMemSecFuncInitTerm">Inherit from model</P>
      <P Name="RTWMemSecFuncExecute">Inherit from model</P>
      <P Name="RTWMemSecDataConstants">Inherit from model</P>
      <P Name="RTWMemSecDataInternal">Inherit from model</P>
      <P Name="RTWMemSecDataParameters">Inherit from model</P>
      <P Name="ContentPreviewEnabled">on</P>
      <P Name="UNITS">pu</P>
      <P Name="NominalPower">[ 15000 20e3 ] </P>
      <P Name="winding1">[ 3200  0  0 ]</P>
      <P Name="winding2">[ 1600  0 0 ]</P>
      <P Name="ThreeWindings">off</P>
      <P Name="winding3">[ 315e3 0.002 0.08 ]</P>
      <P Name="RmLm">[ 500 500 ]</P>
      <P Name="Measurements">None</P>
      <P Name="DataType">off</P>
    </InstanceData>
  </Block>
  <Block BlockType="Mux" Name="Mux" SID="204">
    <P Name="Ports">[2, 1]</P>
    <P Name="Position">[1340, 866, 1345, 904]</P>
    <P Name="ZOrder">20034</P>
    <P Name="Commented">on</P>
    <P Name="Inputs">2</P>
    <P Name="DisplayOption">bar</P>
  </Block>
  <Block BlockType="Mux" Name="Mux1" SID="205">
    <P Name="Ports">[2, 1]</P>
    <P Name="Position">[555, 841, 560, 879]</P>
    <P Name="ZOrder">20039</P>
    <P Name="Commented">on</P>
    <P Name="Inputs">2</P>
    <P Name="DisplayOption">bar</P>
  </Block>
  <Block BlockType="Mux" Name="Mux2" SID="206">
    <P Name="Ports">[2, 1]</P>
    <P Name="Position">[635, 866, 640, 904]</P>
    <P Name="ZOrder">20040</P>
    <P Name="Commented">on</P>
    <P Name="Inputs">2</P>
    <P Name="DisplayOption">bar</P>
  </Block>
  <Block BlockType="SubSystem" Name="Phase shift strategy" SID="287">
    <P Name="Ports">[1, 1]</P>
    <P Name="Position">[1050, 499, 1140, 551]</P>
    <P Name="ZOrder">20018</P>
    <P Name="ErrorFcn">Stateflow.Translate.translate</P>
    <P Name="PermitHierarchicalResolution">ExplicitOnly</P>
    <P Name="TreatAsAtomicUnit">on</P>
    <P Name="SystemSampleTime">1/20000</P>
    <P Name="RequestExecContextInheritance">off</P>
    <P Name="SFBlockType">MATLAB Function</P>
    <P Name="ContentPreviewEnabled">on</P>
    <System Ref="system_287"/>
  </Block>
  <Block BlockType="SubSystem" Name="SPS Modulation" SID="207">
    <P Name="Ports">[1, 4]</P>
    <P Name="Position">[1370, 441, 1510, 609]</P>
    <P Name="ZOrder">19990</P>
    <P Name="BackgroundColor">magenta</P>
    <P Name="RequestExecContextInheritance">off</P>
    <P Name="ContentPreviewEnabled">on</P>
    <System Ref="system_207"/>
  </Block>
  <Block BlockType="Saturate" Name="Saturation" SID="240">
    <P Name="Position">[1175, 510, 1205, 540]</P>
    <P Name="ZOrder">19996</P>
    <P Name="LowerLimit">0</P>
  </Block>
  <Block BlockType="Scope" Name="Scope3" SID="241">
    <P Name="Ports">[6]</P>
    <P Name="Position">[770, 839, 835, 1081]</P>
    <P Name="ZOrder">20012</P>
    <P Name="Commented">on</P>
    <P Name="ScopeSpecificationString">Simulink.scopes.TimeScopeBlockCfg(&apos;CurrentConfiguration&apos;, extmgr.ConfigurationSet(extmgr.Configuration(&apos;Core&apos;,&apos;General UI&apos;,true),extmgr.Configuration(&apos;Core&apos;,&apos;Source UI&apos;,true),extmgr.Configuration(&apos;Sources&apos;,&apos;WiredSimulink&apos;,true,&apos;DataLoggingVariableName&apos;,&apos;ScopeData4&apos;),extmgr.Configuration(&apos;Visuals&apos;,&apos;Time Domain&apos;,true,&apos;SerializedDisplays&apos;,{struct(&apos;MinYLimReal&apos;,&apos;-0.125&apos;,&apos;MaxYLimReal&apos;,&apos;1.125&apos;,&apos;YLabelReal&apos;,&apos;&apos;,&apos;MinYLimMag&apos;,&apos;0.00000&apos;,&apos;MaxYLimMag&apos;,&apos;1.125&apos;,&apos;LegendVisibility&apos;,&apos;Off&apos;,&apos;XGrid&apos;,true,&apos;YGrid&apos;,true,&apos;PlotMagPhase&apos;,false,&apos;AxesColor&apos;,[0 0 0],&apos;AxesTickColor&apos;,[0.686274509803922 0.686274509803922 0.686274509803922],&apos;ColorOrder&apos;,[1 1 0.0666666666666667;0.0745098039215686 0.623529411764706 1;1 0.411764705882353 0.16078431372549;0.392156862745098 0.831372549019608 0.0745098039215686;0.717647058823529 0.274509803921569 1;0.0588235294117647 1 1;1 0.0745098039215686 0.650980392156863],&apos;Title&apos;,&apos;%&lt;SignalLabel&gt;&apos;,&apos;LinePropertiesCache&apos;,{{}},&apos;UserDefinedChannelNames&apos;,{{}},&apos;NumLines&apos;,2,&apos;LineNames&apos;,{{&apos;SPS Modulation/1&apos;,&apos;SPS Modulation/2&apos;}},&apos;ShowContent&apos;,true,&apos;Placement&apos;,1),struct(&apos;MinYLimReal&apos;,&apos;-0.125&apos;,&apos;MaxYLimReal&apos;,&apos;1.125&apos;,&apos;YLabelReal&apos;,&apos;&apos;,&apos;MinYLimMag&apos;,&apos;0&apos;,&apos;MaxYLimMag&apos;,&apos;10&apos;,&apos;LegendVisibility&apos;,&apos;Off&apos;,&apos;XGrid&apos;,true,&apos;YGrid&apos;,true,&apos;PlotMagPhase&apos;,false,&apos;AxesColor&apos;,[0 0 0],&apos;AxesTickColor&apos;,[0.686274509803922 0.686274509803922 0.686274509803922],&apos;ColorOrder&apos;,[1 1 0.0666666666666667;0.0745098039215686 0.623529411764706 1;1 0.411764705882353 0.16078431372549;0.392156862745098 0.831372549019608 0.0745098039215686;0.717647058823529 0.274509803921569 1;0.0588235294117647 1 1;1 0.0745098039215686 0.650980392156863],&apos;Title&apos;,&apos;%&lt;SignalLabel&gt;&apos;,&apos;LinePropertiesCache&apos;,{{}},&apos;UserDefinedChannelNames&apos;,{{}},&apos;NumLines&apos;,2,&apos;LineNames&apos;,{{&apos;SPS Modulation/3&apos;,&apos;SPS Modulation/4&apos;}},&apos;ShowContent&apos;,true,&apos;Placement&apos;,2),struct(&apos;MinYLimReal&apos;,&apos;-562.59068&apos;,&apos;MaxYLimReal&apos;,&apos;562.58239&apos;,&apos;YLabelReal&apos;,&apos;&apos;,&apos;MinYLimMag&apos;,&apos;0&apos;,&apos;MaxYLimMag&apos;,&apos;10&apos;,&apos;LegendVisibility&apos;,&apos;Off&apos;,&apos;XGrid&apos;,true,&apos;YGrid&apos;,true,&apos;PlotMagPhase&apos;,false,&apos;AxesColor&apos;,[0 0 0],&apos;AxesTickColor&apos;,[0.686274509803922 0.686274509803922 0.686274509803922],&apos;ColorOrder&apos;,[1 1 0.0666666666666667;0.0745098039215686 0.623529411764706 1;1 0.411764705882353 0.16078431372549;0.392156862745098 0.831372549019608 0.0745098039215686;0.717647058823529 0.274509803921569 1;0.0588235294117647 1 1;1 0.0745098039215686 0.650980392156863],&apos;Title&apos;,&apos;%&lt;SignalLabel&gt;&apos;,&apos;LinePropertiesCache&apos;,{{}},&apos;UserDefinedChannelNames&apos;,{{}},&apos;NumLines&apos;,1,&apos;LineNames&apos;,{{&apos;Voltage Measurement2&apos;}},&apos;ShowContent&apos;,true,&apos;Placement&apos;,3),struct(&apos;MinYLimReal&apos;,&apos;-565.85204&apos;,&apos;MaxYLimReal&apos;,&apos;565.81225&apos;,&apos;YLabelReal&apos;,&apos;&apos;,&apos;MinYLimMag&apos;,&apos;0&apos;,&apos;MaxYLimMag&apos;,&apos;10&apos;,&apos;LegendVisibility&apos;,&apos;Off&apos;,&apos;XGrid&apos;,true,&apos;YGrid&apos;,true,&apos;PlotMagPhase&apos;,false,&apos;AxesColor&apos;,[0 0 0],&apos;AxesTickColor&apos;,[0.686274509803922 0.686274509803922 0.686274509803922],&apos;ColorOrder&apos;,[1 1 0.0666666666666667;0.0745098039215686 0.623529411764706 1;1 0.411764705882353 0.16078431372549;0.392156862745098 0.831372549019608 0.0745098039215686;0.717647058823529 0.274509803921569 1;0.0588235294117647 1 1;1 0.0745098039215686 0.650980392156863],&apos;Title&apos;,&apos;%&lt;SignalLabel&gt;&apos;,&apos;LinePropertiesCache&apos;,{{}},&apos;UserDefinedChannelNames&apos;,{{}},&apos;NumLines&apos;,1,&apos;LineNames&apos;,{{&apos;Voltage Measurement3&apos;}},&apos;ShowContent&apos;,true,&apos;Placement&apos;,4),struct(&apos;MinYLimReal&apos;,&apos;-162.58018&apos;,&apos;MaxYLimReal&apos;,&apos;73.69587&apos;,&apos;YLabelReal&apos;,&apos;&apos;,&apos;MinYLimMag&apos;,&apos;0&apos;,&apos;MaxYLimMag&apos;,&apos;10&apos;,&apos;LegendVisibility&apos;,&apos;Off&apos;,&apos;XGrid&apos;,true,&apos;YGrid&apos;,true,&apos;PlotMagPhase&apos;,false,&apos;AxesColor&apos;,[0 0 0],&apos;AxesTickColor&apos;,[0.686274509803922 0.686274509803922 0.686274509803922],&apos;ColorOrder&apos;,[1 1 0.0666666666666667;0.0745098039215686 0.623529411764706 1;1 0.411764705882353 0.16078431372549;0.392156862745098 0.831372549019608 0.0745098039215686;0.717647058823529 0.274509803921569 1;0.0588235294117647 1 1;1 0.0745098039215686 0.650980392156863],&apos;Title&apos;,&apos;%&lt;SignalLabel&gt;&apos;,&apos;LinePropertiesCache&apos;,{{}},&apos;UserDefinedChannelNames&apos;,{{}},&apos;NumLines&apos;,1,&apos;LineNames&apos;,{{&apos;Current Measurement&apos;}},&apos;ShowContent&apos;,true,&apos;Placement&apos;,5),struct(&apos;MinYLimReal&apos;,&apos;-56.58135&apos;,&apos;MaxYLimReal&apos;,&apos;509.23214&apos;,&apos;YLabelReal&apos;,&apos;&apos;,&apos;MinYLimMag&apos;,&apos;0&apos;,&apos;MaxYLimMag&apos;,&apos;10&apos;,&apos;LegendVisibility&apos;,&apos;Off&apos;,&apos;XGrid&apos;,true,&apos;YGrid&apos;,true,&apos;PlotMagPhase&apos;,false,&apos;AxesColor&apos;,[0 0 0],&apos;AxesTickColor&apos;,[0.686274509803922 0.686274509803922 0.686274509803922],&apos;ColorOrder&apos;,[1 1 0.0666666666666667;0.0745098039215686 0.623529411764706 1;1 0.411764705882353 0.16078431372549;0.392156862745098 0.831372549019608 0.0745098039215686;0.717647058823529 0.274509803921569 1;0.0588235294117647 1 1;1 0.0745098039215686 0.650980392156863],&apos;Title&apos;,&apos;%&lt;SignalLabel&gt;&apos;,&apos;LinePropertiesCache&apos;,{{}},&apos;UserDefinedChannelNames&apos;,{{}},&apos;NumLines&apos;,1,&apos;LineNames&apos;,{{&apos;&lt;V2&gt;&apos;}},&apos;ShowContent&apos;,true,&apos;Placement&apos;,6)},&apos;DisplayPropertyDefaults&apos;,struct(&apos;YLabelReal&apos;,&apos;&apos;,&apos;AxesColor&apos;,[0 0 0],&apos;AxesTickColor&apos;,[0.686274509803922 0.686274509803922 0.686274509803922],&apos;ColorOrder&apos;,[0.0745098039215686 0.623529411764706 1;1 0.411764705882353 0.16078431372549;1 1 0.0666666666666667;0.717647058823529 0.274509803921569 1;0.392156862745098 0.831372549019608 0.0745098039215686;0.0588235294117647 1 1;1 0.0745098039215686 0.650980392156863]),&apos;DisplayLayoutDimensions&apos;,[6 1],&apos;DisplayContentCache&apos;,[]),extmgr.Configuration(&apos;Tools&apos;,&apos;Plot Navigation&apos;,true,&apos;OnceAtStop&apos;,false,&apos;PreviousAutoscale&apos;,&apos;X&apos;,&apos;PreviousZoomMode&apos;,&apos;ZoomX&apos;),extmgr.Configuration(&apos;Tools&apos;,&apos;Measurements&apos;,true,&apos;Version&apos;,&apos;2022a&apos;)),&apos;Version&apos;,&apos;2022a&apos;,&apos;Position&apos;,[1 40.7241379310345 1588.96551724138 778.758620689655])</P>
    <P Name="NumInputPorts">6</P>
    <P Name="Floating">off</P>
  </Block>
  <Block BlockType="Reference" Name="Series RLC Branch" SID="242">
    <P Name="Ports">[0, 0, 0, 0, 0, 1, 1]</P>
    <P Name="Position">[860, 153, 920, 177]</P>
    <P Name="ZOrder">19983</P>
    <P Name="LibraryVersion">3.0</P>
    <P Name="SourceBlock">spsSeriesRLCBranchLib/Series RLC Branch</P>
    <P Name="SourceType">Series RLC Branch</P>
    <P Name="SourceProductBaseCode">PS</P>
    <InstanceData>
      <P Name="LConnTagsString">__new0</P>
      <P Name="RConnTagsString">__new0</P>
      <P Name="BranchType">RL</P>
      <P Name="Resistance">0.0</P>
      <P Name="Inductance">125e-6</P>
      <P Name="SetiL0">off</P>
      <P Name="InitialCurrent">0</P>
      <P Name="Capacitance">1e-6</P>
      <P Name="Setx0">off</P>
      <P Name="InitialVoltage">0</P>
      <P Name="Measurements">None</P>
    </InstanceData>
  </Block>
  <Block BlockType="Reference" Name="Series RLC Branch2" SID="244">
    <P Name="Ports">[0, 0, 0, 0, 0, 1, 1]</P>
    <P Name="Position">[1495, 65, 1505, 90]</P>
    <P Name="ZOrder">19985</P>
    <P Name="BlockRotation">270</P>
    <P Name="BlockMirror">on</P>
    <P Name="NameLocation">left</P>
    <P Name="LibraryVersion">3.0</P>
    <P Name="SourceBlock">spsSeriesRLCBranchLib/Series RLC Branch</P>
    <P Name="SourceType">Series RLC Branch</P>
    <P Name="SourceProductBaseCode">PS</P>
    <InstanceData>
      <P Name="LConnTagsString">__new0</P>
      <P Name="RConnTagsString">__new0</P>
      <P Name="BranchType">R</P>
      <P Name="Resistance">50</P>
      <P Name="Inductance">70e-6</P>
      <P Name="SetiL0">off</P>
      <P Name="InitialCurrent">0</P>
      <P Name="Capacitance">1e-3</P>
      <P Name="Setx0">off</P>
      <P Name="InitialVoltage">0</P>
      <P Name="Measurements">None</P>
    </InstanceData>
  </Block>
  <Block BlockType="SubSystem" Name="Small signal conversion" SID="286">
    <P Name="Ports">[2, 2]</P>
    <P Name="Position">[610, 483, 705, 567]</P>
    <P Name="ZOrder">20026</P>
    <P Name="ErrorFcn">Stateflow.Translate.translate</P>
    <P Name="PermitHierarchicalResolution">ExplicitOnly</P>
    <P Name="TreatAsAtomicUnit">on</P>
    <P Name="SystemSampleTime">1/20000</P>
    <P Name="RequestExecContextInheritance">off</P>
    <P Name="SFBlockType">MATLAB Function</P>
    <P Name="ContentPreviewEnabled">on</P>
    <System Ref="system_286"/>
  </Block>
  <Block BlockType="Step" Name="Step" SID="245">
    <P Name="Position">[195, 245, 225, 275]</P>
    <P Name="ZOrder">19988</P>
    <P Name="Time">0.3</P>
    <P Name="Before">400</P>
    <P Name="After">500</P>
    <P Name="SampleTime">0</P>
  </Block>
  <Block BlockType="Step" Name="Step1" SID="246">
    <P Name="Position">[195, 300, 225, 330]</P>
    <P Name="ZOrder">20048</P>
    <P Name="Time">0.4</P>
    <P Name="After">-100</P>
    <P Name="SampleTime">0</P>
  </Block>
  <Block BlockType="Sum" Name="Sum1" SID="247">
    <P Name="Ports">[2, 1]</P>
    <P Name="Position">[460, 615, 480, 635]</P>
    <P Name="ZOrder">20028</P>
    <P Name="ShowName">off</P>
    <P Name="Inputs">|+-</P>
  </Block>
  <Block BlockType="Sum" Name="Sum2" SID="248">
    <P Name="Ports">[2, 1]</P>
    <P Name="Position">[500, 385, 520, 405]</P>
    <P Name="ZOrder">20023</P>
    <P Name="ShowName">off</P>
    <P Name="Inputs">|++</P>
    <Port>
      <P Name="PortNumber">1</P>
      <P Name="Name">Vref</P>
    </Port>
  </Block>
  <Block BlockType="Sum" Name="Sum3" SID="249">
    <P Name="Ports">[2, 1]</P>
    <P Name="Position">[460, 435, 480, 455]</P>
    <P Name="ZOrder">20024</P>
    <P Name="ShowName">off</P>
    <P Name="Inputs">|++</P>
  </Block>
  <Block BlockType="Sum" Name="Sum4" SID="250">
    <P Name="Ports">[2, 1]</P>
    <P Name="Position">[330, 250, 350, 270]</P>
    <P Name="ZOrder">20049</P>
    <P Name="ShowName">off</P>
    <P Name="Inputs">|++</P>
  </Block>
  <Block BlockType="Sum" Name="Sum5" SID="353">
    <P Name="Ports">[2, 1]</P>
    <P Name="Position">[435, 485, 455, 505]</P>
    <P Name="ZOrder">20172</P>
    <P Name="ShowName">off</P>
    <P Name="Inputs">|++</P>
  </Block>
  <Block BlockType="SubSystem" Name="UDE Controller" SID="251">
    <P Name="Ports">[2, 1]</P>
    <P Name="Position">[810, 435, 930, 610]</P>
    <P Name="ZOrder">20051</P>
    <P Name="RequestExecContextInheritance">off</P>
    <P Name="ContentPreviewEnabled">on</P>
    <Mask>
      <Display RunInitForIconRedraw="off"/>
      <MaskParameter Name="aerfa" Type="edit">
        <Prompt>aerfa</Prompt>
        <Value>300</Value>
      </MaskParameter>
      <MaskParameter Name="beita" Type="edit">
        <Prompt>beita</Prompt>
        <Value>600</Value>
      </MaskParameter>
      <MaskParameter Name="kei" Type="edit">
        <Prompt>kei</Prompt>
        <Value>0</Value>
      </MaskParameter>
      <DialogControl Type="Group" Name="DescGroupVar">
        <Prompt>%&lt;MaskType&gt;</Prompt>
        <DialogControl Type="Text" Name="DescTextVar">
          <Prompt>%&lt;MaskDescription&gt;</Prompt>
        </DialogControl>
      </DialogControl>
      <DialogControl Type="Group" Name="ParameterGroupVar">
        <Prompt>参数</Prompt>
        <DialogControl Type="Edit" Name="aerfa">
          <Prompt>aerfa</Prompt>
          <ControlOptions PromptLocation="left"/>
        </DialogControl>
        <DialogControl Type="Edit" Name="beita">
          <Prompt>beita</Prompt>
          <ControlOptions PromptLocation="left"/>
        </DialogControl>
        <DialogControl Type="Edit" Name="kei">
          <Prompt>kei</Prompt>
          <ControlOptions PromptLocation="left"/>
        </DialogControl>
      </DialogControl>
    </Mask>
    <System Ref="system_251"/>
  </Block>
  <Block BlockType="Scope" Name="UDE Scope" SID="266">
    <P Name="Ports">[5]</P>
    <P Name="Position">[1445, 869, 1505, 1061]</P>
    <P Name="ZOrder">20006</P>
    <P Name="Commented">on</P>
    <P Name="ScopeSpecificationString">Simulink.scopes.TimeScopeBlockCfg(&apos;CurrentConfiguration&apos;, extmgr.ConfigurationSet(extmgr.Configuration(&apos;Core&apos;,&apos;General UI&apos;,true,&apos;FigureColor&apos;,[1 1 1]),extmgr.Configuration(&apos;Core&apos;,&apos;Source UI&apos;,true),extmgr.Configuration(&apos;Sources&apos;,&apos;WiredSimulink&apos;,true,&apos;DataLoggingVariableName&apos;,&apos;ScopeData6&apos;),extmgr.Configuration(&apos;Visuals&apos;,&apos;Time Domain&apos;,true,&apos;SerializedDisplays&apos;,{struct(&apos;MinYLimReal&apos;,&apos;-65.80057&apos;,&apos;MaxYLimReal&apos;,&apos;592.20511&apos;,&apos;YLabelReal&apos;,&apos;&apos;,&apos;MinYLimMag&apos;,&apos;0.00000&apos;,&apos;MaxYLimMag&apos;,&apos;592.20511&apos;,&apos;LegendVisibility&apos;,&apos;On&apos;,&apos;XGrid&apos;,true,&apos;YGrid&apos;,true,&apos;PlotMagPhase&apos;,false,&apos;AxesColor&apos;,[1 1 1],&apos;AxesTickColor&apos;,[0 0 0],&apos;ColorOrder&apos;,[0 0.447058823529412 0.741176470588235;0.850980392156863 0.325490196078431 0.0980392156862745;0.929411764705882 0.694117647058824 0.125490196078431;0.494117647058824 0.184313725490196 0.556862745098039;0.466666666666667 0.674509803921569 0.188235294117647;0.301960784313725 0.745098039215686 0.933333333333333;0.635294117647059 0.0784313725490196 0.184313725490196],&apos;Title&apos;,&apos;%&lt;SignalLabel&gt;&apos;,&apos;LinePropertiesCache&apos;,{{struct(&apos;Visible&apos;,&apos;on&apos;,&apos;Color&apos;,[0 0 1],&apos;LineStyle&apos;,&apos;-&apos;,&apos;LineWidth&apos;,0.75,&apos;Marker&apos;,&apos;none&apos;),struct(&apos;Visible&apos;,&apos;on&apos;,&apos;Color&apos;,[1 0 0],&apos;LineStyle&apos;,&apos;-&apos;,&apos;LineWidth&apos;,0.75,&apos;Marker&apos;,&apos;none&apos;),struct(&apos;Color&apos;,[1 0.411764705882353 0.16078431372549],&apos;LineStyle&apos;,&apos;-&apos;,&apos;LineWidth&apos;,0.75,&apos;Marker&apos;,&apos;none&apos;,&apos;Visible&apos;,&apos;on&apos;),struct(&apos;Color&apos;,[0.392156862745098 0.831372549019608 0.0745098039215686],&apos;LineStyle&apos;,&apos;-&apos;,&apos;LineWidth&apos;,0.75,&apos;Marker&apos;,&apos;none&apos;,&apos;Visible&apos;,&apos;on&apos;),struct(&apos;Color&apos;,[0.717647058823529 0.274509803921569 1],&apos;LineStyle&apos;,&apos;-&apos;,&apos;LineWidth&apos;,0.75,&apos;Marker&apos;,&apos;none&apos;,&apos;Visible&apos;,&apos;on&apos;),struct(&apos;Color&apos;,[0.0588235294117647 1 1],&apos;LineStyle&apos;,&apos;-&apos;,&apos;LineWidth&apos;,0.75,&apos;Marker&apos;,&apos;none&apos;,&apos;Visible&apos;,&apos;on&apos;),struct(&apos;Color&apos;,[1 0.0745098039215686 0.650980392156863],&apos;LineStyle&apos;,&apos;-&apos;,&apos;LineWidth&apos;,0.75,&apos;Marker&apos;,&apos;none&apos;,&apos;Visible&apos;,&apos;on&apos;)}},&apos;UserDefinedChannelNames&apos;,{{&apos;V2&apos;,&apos;Vref&apos;}},&apos;NumLines&apos;,0,&apos;LineNames&apos;,{{[]}},&apos;ShowContent&apos;,true,&apos;Placement&apos;,1),struct(&apos;MinYLimReal&apos;,&apos;-192.20511&apos;,&apos;MaxYLimReal&apos;,&apos;465.80057&apos;,&apos;YLabelReal&apos;,&apos;&apos;,&apos;MinYLimMag&apos;,&apos;0.00000&apos;,&apos;MaxYLimMag&apos;,&apos;11.41831&apos;,&apos;LegendVisibility&apos;,&apos;On&apos;,&apos;XGrid&apos;,true,&apos;YGrid&apos;,true,&apos;PlotMagPhase&apos;,false,&apos;AxesColor&apos;,[1 1 1],&apos;AxesTickColor&apos;,[0 0 0],&apos;ColorOrder&apos;,[0 0.447058823529412 0.741176470588235;0.850980392156863 0.325490196078431 0.0980392156862745;0.929411764705882 0.694117647058824 0.125490196078431;0.494117647058824 0.184313725490196 0.556862745098039;0.466666666666667 0.674509803921569 0.188235294117647;0.301960784313725 0.745098039215686 0.933333333333333;0.635294117647059 0.0784313725490196 0.184313725490196],&apos;Title&apos;,&apos;%&lt;SignalLabel&gt;&apos;,&apos;LinePropertiesCache&apos;,{{struct(&apos;Color&apos;,[0 0 1],&apos;LineStyle&apos;,&apos;-&apos;,&apos;LineWidth&apos;,2,&apos;Marker&apos;,&apos;none&apos;,&apos;Visible&apos;,&apos;on&apos;),struct(&apos;Visible&apos;,&apos;on&apos;,&apos;Color&apos;,[1 0.411764705882353 0.16078431372549],&apos;LineStyle&apos;,&apos;-&apos;,&apos;LineWidth&apos;,0.75,&apos;Marker&apos;,&apos;none&apos;)}},&apos;UserDefinedChannelNames&apos;,{{&apos;e&apos;}},&apos;NumLines&apos;,0,&apos;LineNames&apos;,{{[]}},&apos;ShowContent&apos;,true,&apos;Placement&apos;,2),struct(&apos;MinYLimReal&apos;,&apos;387.5&apos;,&apos;MaxYLimReal&apos;,&apos;512.5&apos;,&apos;YLabelReal&apos;,&apos;&apos;,&apos;MinYLimMag&apos;,&apos;387.5&apos;,&apos;MaxYLimMag&apos;,&apos;512.5&apos;,&apos;LegendVisibility&apos;,&apos;On&apos;,&apos;XGrid&apos;,true,&apos;YGrid&apos;,true,&apos;PlotMagPhase&apos;,false,&apos;AxesColor&apos;,[1 1 1],&apos;AxesTickColor&apos;,[0 0 0],&apos;ColorOrder&apos;,[0 0.447058823529412 0.741176470588235;0.850980392156863 0.325490196078431 0.0980392156862745;0.929411764705882 0.694117647058824 0.125490196078431;0.494117647058824 0.184313725490196 0.556862745098039;0.466666666666667 0.674509803921569 0.188235294117647;0.301960784313725 0.745098039215686 0.933333333333333;0.635294117647059 0.0784313725490196 0.184313725490196],&apos;Title&apos;,&apos;%&lt;SignalLabel&gt;&apos;,&apos;LinePropertiesCache&apos;,{{struct(&apos;Color&apos;,[0 0 1],&apos;LineStyle&apos;,&apos;-&apos;,&apos;LineWidth&apos;,2,&apos;Marker&apos;,&apos;none&apos;,&apos;Visible&apos;,&apos;on&apos;)}},&apos;UserDefinedChannelNames&apos;,{{&apos;V1&apos;}},&apos;NumLines&apos;,0,&apos;LineNames&apos;,{{[]}},&apos;ShowContent&apos;,true,&apos;Placement&apos;,3),struct(&apos;MinYLimReal&apos;,&apos;-180.10631&apos;,&apos;MaxYLimReal&apos;,&apos;72.81242&apos;,&apos;YLabelReal&apos;,&apos;&apos;,&apos;MinYLimMag&apos;,&apos;0.00000&apos;,&apos;MaxYLimMag&apos;,&apos;833.37286&apos;,&apos;LegendVisibility&apos;,&apos;On&apos;,&apos;XGrid&apos;,true,&apos;YGrid&apos;,true,&apos;PlotMagPhase&apos;,false,&apos;AxesColor&apos;,[1 1 1],&apos;AxesTickColor&apos;,[0 0 0],&apos;ColorOrder&apos;,[0 0.447058823529412 0.741176470588235;0.850980392156863 0.325490196078431 0.0980392156862745;0.929411764705882 0.694117647058824 0.125490196078431;0.494117647058824 0.184313725490196 0.556862745098039;0.466666666666667 0.674509803921569 0.188235294117647;0.301960784313725 0.745098039215686 0.933333333333333;0.635294117647059 0.0784313725490196 0.184313725490196],&apos;Title&apos;,&apos;%&lt;SignalLabel&gt;&apos;,&apos;LinePropertiesCache&apos;,{{struct(&apos;Color&apos;,[0 0 1],&apos;LineStyle&apos;,&apos;-&apos;,&apos;LineWidth&apos;,0.75,&apos;Marker&apos;,&apos;none&apos;,&apos;Visible&apos;,&apos;on&apos;)}},&apos;UserDefinedChannelNames&apos;,{{&apos;iL&apos;}},&apos;NumLines&apos;,0,&apos;LineNames&apos;,{{[]}},&apos;ShowContent&apos;,true,&apos;Placement&apos;,4),struct(&apos;MinYLimReal&apos;,&apos;18.75&apos;,&apos;MaxYLimReal&apos;,&apos;81.25&apos;,&apos;YLabelReal&apos;,&apos;&apos;,&apos;MinYLimMag&apos;,&apos;0.00000&apos;,&apos;MaxYLimMag&apos;,&apos;833.37286&apos;,&apos;LegendVisibility&apos;,&apos;On&apos;,&apos;XGrid&apos;,true,&apos;YGrid&apos;,true,&apos;PlotMagPhase&apos;,false,&apos;AxesColor&apos;,[1 1 1],&apos;AxesTickColor&apos;,[0 0 0],&apos;ColorOrder&apos;,[0 0.447058823529412 0.741176470588235;0.850980392156863 0.325490196078431 0.0980392156862745;0.929411764705882 0.694117647058824 0.125490196078431;0.494117647058824 0.184313725490196 0.556862745098039;0.466666666666667 0.674509803921569 0.188235294117647;0.301960784313725 0.745098039215686 0.933333333333333;0.635294117647059 0.0784313725490196 0.184313725490196],&apos;Title&apos;,&apos;%&lt;SignalLabel&gt;&apos;,&apos;LinePropertiesCache&apos;,{{struct(&apos;Color&apos;,[0 0 1],&apos;LineStyle&apos;,&apos;-&apos;,&apos;LineWidth&apos;,2,&apos;Marker&apos;,&apos;none&apos;,&apos;Visible&apos;,&apos;on&apos;)}},&apos;UserDefinedChannelNames&apos;,{{&apos;R&apos;}},&apos;NumLines&apos;,0,&apos;LineNames&apos;,{{[]}},&apos;ShowContent&apos;,true,&apos;Placement&apos;,5)},&apos;DisplayPropertyDefaults&apos;,struct(&apos;YLabelReal&apos;,&apos;&apos;,&apos;AxesColor&apos;,[1 1 1],&apos;AxesTickColor&apos;,[0 0 0],&apos;ColorOrder&apos;,[0.0745098039215686 0.623529411764706 1;1 0.411764705882353 0.16078431372549;1 1 0.0666666666666667;0.717647058823529 0.274509803921569 1;0.392156862745098 0.831372549019608 0.0745098039215686;0.0588235294117647 1 1;1 0.0745098039215686 0.650980392156863]),&apos;DisplayLayoutDimensions&apos;,[5 1],&apos;DisplayContentCache&apos;,[]),extmgr.Configuration(&apos;Tools&apos;,&apos;Plot Navigation&apos;,true,&apos;PreviousAutoscale&apos;,&apos;XY&apos;,&apos;OnceAtStop&apos;,false),extmgr.Configuration(&apos;Tools&apos;,&apos;Measurements&apos;,true,&apos;Version&apos;,&apos;2022a&apos;)),&apos;Version&apos;,&apos;2022a&apos;,&apos;Position&apos;,[792.172413793103 167.344827586207 392.275862068966 561.103448275862])</P>
    <P Name="NumInputPorts">5</P>
    <P Name="Floating">off</P>
  </Block>
  <Block BlockType="SubSystem" Name="Variable load resistance" SID="275">
    <P Name="Ports">[0, 1, 0, 0, 0, 1, 1]</P>
    <P Name="Position">[1470, 110, 1530, 260]</P>
    <P Name="ZOrder">20036</P>
    <P Name="BlockRotation">270</P>
    <P Name="BlockMirror">on</P>
    <P Name="NameLocation">left</P>
    <P Name="RequestExecContextInheritance">off</P>
    <P Name="ContentPreviewEnabled">on</P>
    <System Ref="system_275"/>
  </Block>
  <Block BlockType="Reference" Name="Voltage Measurement" SID="267">
    <P Name="Ports">[0, 1, 0, 0, 0, 2]</P>
    <P Name="Position">[460, 168, 485, 192]</P>
    <P Name="ZOrder">19987</P>
    <P Name="LibraryVersion">3.0</P>
    <P Name="UserDataPersistent">on</P>
    <P Name="SourceBlock">spsVoltageMeasurementLib/Voltage Measurement</P>
    <P Name="SourceType">Voltage Measurement</P>
    <P Name="SourceProductBaseCode">PS</P>
    <InstanceData>
      <P Name="RTWMemSecFuncInitTerm">Inherit from model</P>
      <P Name="RTWMemSecFuncExecute">Inherit from model</P>
      <P Name="RTWMemSecDataConstants">Inherit from model</P>
      <P Name="RTWMemSecDataInternal">Inherit from model</P>
      <P Name="RTWMemSecDataParameters">Inherit from model</P>
      <P Name="ContentPreviewEnabled">on</P>
      <P Name="PhasorSimulation">off</P>
      <P Name="OutputType">Complex</P>
      <P Name="PSBequivalent">0</P>
    </InstanceData>
  </Block>
  <Block BlockType="Reference" Name="Voltage Measurement1" SID="268">
    <P Name="Ports">[0, 1, 0, 0, 0, 2]</P>
    <P Name="Position">[1565, 158, 1590, 182]</P>
    <P Name="ZOrder">20007</P>
    <P Name="LibraryVersion">3.0</P>
    <P Name="UserDataPersistent">on</P>
    <P Name="SourceBlock">spsVoltageMeasurementLib/Voltage Measurement</P>
    <P Name="SourceType">Voltage Measurement</P>
    <P Name="SourceProductBaseCode">PS</P>
    <InstanceData>
      <P Name="RTWMemSecFuncInitTerm">Inherit from model</P>
      <P Name="RTWMemSecFuncExecute">Inherit from model</P>
      <P Name="RTWMemSecDataConstants">Inherit from model</P>
      <P Name="RTWMemSecDataInternal">Inherit from model</P>
      <P Name="RTWMemSecDataParameters">Inherit from model</P>
      <P Name="ContentPreviewEnabled">on</P>
      <P Name="PhasorSimulation">off</P>
      <P Name="OutputType">Complex</P>
      <P Name="PSBequivalent">0</P>
    </InstanceData>
    <Port>
      <P Name="PortNumber">1</P>
      <P Name="Name">V2</P>
    </Port>
  </Block>
  <Block BlockType="Reference" Name="Voltage Measurement2" SID="269">
    <P Name="Ports">[0, 1, 0, 0, 0, 2]</P>
    <P Name="Position">[660, 168, 685, 192]</P>
    <P Name="ZOrder">20042</P>
    <P Name="LibraryVersion">3.0</P>
    <P Name="UserDataPersistent">on</P>
    <P Name="SourceBlock">spsVoltageMeasurementLib/Voltage Measurement</P>
    <P Name="SourceType">Voltage Measurement</P>
    <P Name="SourceProductBaseCode">PS</P>
    <InstanceData>
      <P Name="RTWMemSecFuncInitTerm">Inherit from model</P>
      <P Name="RTWMemSecFuncExecute">Inherit from model</P>
      <P Name="RTWMemSecDataConstants">Inherit from model</P>
      <P Name="RTWMemSecDataInternal">Inherit from model</P>
      <P Name="RTWMemSecDataParameters">Inherit from model</P>
      <P Name="ContentPreviewEnabled">on</P>
      <P Name="PhasorSimulation">off</P>
      <P Name="OutputType">Complex</P>
      <P Name="PSBequivalent">0</P>
    </InstanceData>
  </Block>
  <Block BlockType="Reference" Name="Voltage Measurement3" SID="270">
    <P Name="Ports">[0, 1, 0, 0, 0, 2]</P>
    <P Name="Position">[1155, 158, 1180, 182]</P>
    <P Name="ZOrder">20045</P>
    <P Name="LibraryVersion">3.0</P>
    <P Name="UserDataPersistent">on</P>
    <P Name="SourceBlock">spsVoltageMeasurementLib/Voltage Measurement</P>
    <P Name="SourceType">Voltage Measurement</P>
    <P Name="SourceProductBaseCode">PS</P>
    <InstanceData>
      <P Name="RTWMemSecFuncInitTerm">Inherit from model</P>
      <P Name="RTWMemSecFuncExecute">Inherit from model</P>
      <P Name="RTWMemSecDataConstants">Inherit from model</P>
      <P Name="RTWMemSecDataInternal">Inherit from model</P>
      <P Name="RTWMemSecDataParameters">Inherit from model</P>
      <P Name="ContentPreviewEnabled">on</P>
      <P Name="PhasorSimulation">off</P>
      <P Name="OutputType">Complex</P>
      <P Name="PSBequivalent">0</P>
    </InstanceData>
  </Block>
  <Block BlockType="Step" Name="Vref1" SID="272">
    <P Name="Position">[365, 430, 395, 460]</P>
    <P Name="ZOrder">20022</P>
    <P Name="Time">0.1</P>
    <P Name="After">-30</P>
    <P Name="SampleTime">0</P>
  </Block>
  <Block BlockType="Step" Name="Vref2" SID="273">
    <P Name="Position">[365, 480, 395, 510]</P>
    <P Name="ZOrder">20025</P>
    <P Name="Time">0.2</P>
    <P Name="After">50</P>
    <P Name="SampleTime">0</P>
  </Block>
  <Block BlockType="Step" Name="Vref3" SID="354">
    <P Name="Position">[500, 480, 530, 510]</P>
    <P Name="ZOrder">20173</P>
    <P Name="Time">0.6</P>
    <P Name="After">-20</P>
    <P Name="SampleTime">0</P>
  </Block>
  <Block BlockType="Constant" Name="Vrefw" SID="271">
    <P Name="Position">[365, 380, 395, 410]</P>
    <P Name="ZOrder">20021</P>
    <P Name="Value">400</P>
    <P Name="VectorParams1D">off</P>
  </Block>
  <Block BlockType="Outport" Name="V2-UDE" SID="311">
    <P Name="Position">[1645, 698, 1675, 712]</P>
    <P Name="ZOrder">20064</P>
  </Block>
  <Block BlockType="Outport" Name="e-UDE" SID="313">
    <P Name="Position">[1645, 748, 1675, 762]</P>
    <P Name="ZOrder">20066</P>
    <P Name="Port">2</P>
  </Block>
  <Line>
    <P Name="ZOrder">408</P>
    <P Name="Src">273#out:1</P>
    <P Name="Dst">353#in:1</P>
  </Line>
  <Line>
    <P Name="ZOrder">135</P>
    <P Name="Src">240#out:1</P>
    <P Name="Points">[85, 0]</P>
    <Branch>
      <P Name="ZOrder">134</P>
      <P Name="Points">[0, -100]</P>
      <P Name="Dst">187#in:1</P>
    </Branch>
    <Branch>
      <P Name="ZOrder">133</P>
      <P Name="Dst">207#in:1</P>
    </Branch>
  </Line>
  <Line>
    <P Name="ZOrder">104</P>
    <P Name="Src">164#out:1</P>
    <P Name="Dst">286#in:2</P>
  </Line>
  <Line LineType="Connection">
    <P Name="ZOrder">258</P>
    <P Name="Src">269#lconn:1</P>
    <P Name="Points">[-40, 0]</P>
    <Branch ConnectType="DEST_SRC">
      <P Name="Points">[0, -15]</P>
      <Branch ConnectType="DEST_DEST">
        <P Name="Src">195#rconn:1</P>
        <P Name="Points">[0, 20]</P>
      </Branch>
      <Branch ConnectType="DEST_DEST">
        <P Name="Src">155#lconn:1</P>
        <P Name="Points">[-185, 0]</P>
      </Branch>
    </Branch>
    <Branch ConnectType="DEST_SRC">
      <P Name="Dst">196#lconn:1</P>
    </Branch>
  </Line>
  <Line>
    <P Name="ZOrder">120</P>
    <P Name="Src">247#out:1</P>
    <P Name="Dst">193#in:1</P>
  </Line>
  <Line>
    <P Name="ZOrder">97</P>
    <P Name="Src">207#out:3</P>
    <P Name="Dst">185#in:1</P>
  </Line>
  <Line LineType="Connection">
    <P Name="ZOrder">263</P>
    <P Name="Points">[750, 210; 0, 20]</P>
    <P Name="Dst">198#lconn:1</P>
    <Branch ConnectType="SRC_DEST">
      <P Name="Src">197#rconn:1</P>
      <P Name="Points">[0, 70]</P>
    </Branch>
    <Branch ConnectType="SRC_DEST">
      <P Name="Src">269#lconn:2</P>
      <P Name="Points">[-9, 0; 0, 25; 114, 0]</P>
    </Branch>
    <Branch ConnectType="SRC_DEST">
      <P Name="Src">203#lconn:2</P>
      <P Name="Points">[-200, 0]</P>
    </Branch>
  </Line>
  <Line LineType="Connection">
    <P Name="ZOrder">281</P>
    <P Name="Points">[1260, 50; 0, 0]</P>
    <P Name="Dst">201#lconn:1</P>
    <Branch ConnectType="SRC_DEST">
      <P Name="Points">[1330, 50; -70, 0]</P>
      <Branch ConnectType="SRC_DEST">
        <P Name="Points">[1500, 50; -170, 0]</P>
        <Branch ConnectType="SRC_SRC">
          <P Name="Dst">244#lconn:1</P>
        </Branch>
        <Branch ConnectType="SRC_DEST">
          <P Name="Src">268#lconn:1</P>
          <P Name="Points">[-9, 0; 0, -115; -41, 0]</P>
        </Branch>
      </Branch>
      <Branch ConnectType="SRC_SRC">
        <P Name="Dst">351#lconn:1</P>
      </Branch>
    </Branch>
    <Branch ConnectType="SRC_DEST">
      <P Name="Src">199#lconn:1</P>
      <P Name="Points">[145, 0]</P>
    </Branch>
  </Line>
  <Line>
    <P Name="ZOrder">87</P>
    <P Name="Src">286#out:2</P>
    <P Name="Points">[56, 0; 0, 20]</P>
    <P Name="Dst">251#in:2</P>
  </Line>
  <Line LineType="Connection">
    <P Name="ZOrder">267</P>
    <P Name="Points">[1260, 210; 0, 20]</P>
    <P Name="Dst">202#lconn:1</P>
    <Branch ConnectType="SRC_DEST">
      <P Name="Src">201#rconn:1</P>
      <P Name="Points">[0, 70]</P>
    </Branch>
    <Branch ConnectType="SRC_DEST">
      <P Name="Points">[1158, 210; 102, 0]</P>
      <Branch ConnectType="SRC_DEST">
        <P Name="Src">270#lconn:2</P>
        <P Name="Points">[3, 0; 0, 36; 15, 0; 0, -1]</P>
      </Branch>
      <Branch ConnectType="SRC_DEST">
        <P Name="Src">203#rconn:2</P>
        <P Name="Points">[133, 0]</P>
      </Branch>
    </Branch>
  </Line>
  <Line LineType="Connection">
    <P Name="ZOrder">252</P>
    <P Name="Points">[1260, 320; 0, 0]</P>
    <P Name="Dst">202#rconn:1</P>
    <Branch ConnectType="SRC_DEST">
      <P Name="Points">[1330, 320; -70, 0]</P>
      <Branch ConnectType="SRC_DEST">
        <P Name="Points">[1515, 320; -185, 0]</P>
        <Branch ConnectType="SRC_DEST">
          <P Name="Src">268#lconn:2</P>
          <P Name="Points">[-9, 0; 0, 145; -26, 0]</P>
        </Branch>
        <Branch ConnectType="SRC_SRC">
          <P Name="Dst">275#rconn:1</P>
        </Branch>
      </Branch>
      <Branch ConnectType="SRC_DEST">
        <P Name="Src">351#rconn:1</P>
        <P Name="Points">[0, 80]</P>
      </Branch>
    </Branch>
    <Branch ConnectType="SRC_DEST">
      <P Name="Src">200#rconn:1</P>
      <P Name="Points">[145, 0]</P>
    </Branch>
  </Line>
  <Line LineType="Connection">
    <P Name="ZOrder">81</P>
    <P Name="Src">244#rconn:1</P>
    <P Name="Dst">275#lconn:1</P>
  </Line>
  <Line>
    <P Name="ZOrder">122</P>
    <P Name="Src">272#out:1</P>
    <P Name="Dst">249#in:1</P>
  </Line>
  <Line LineType="Connection">
    <P Name="ZOrder">276</P>
    <P Name="Points">[605, 320; 0, 0]</P>
    <P Name="Dst">196#rconn:1</P>
    <Branch ConnectType="SRC_DEST">
      <P Name="Points">[447, 320; 158, 0]</P>
      <Branch ConnectType="SRC_DEST">
        <P Name="Src">154#lconn:1</P>
        <P Name="Points">[0, 100; 47, 0]</P>
      </Branch>
      <Branch ConnectType="SRC_DEST">
        <P Name="Src">267#lconn:2</P>
        <P Name="Points">[2, 0; 0, 135]</P>
      </Branch>
    </Branch>
    <Branch ConnectType="SRC_DEST">
      <P Name="Src">198#rconn:1</P>
      <P Name="Points">[-145, 0]</P>
    </Branch>
  </Line>
  <Line>
    <P Name="ZOrder">86</P>
    <P Name="Src">287#out:1</P>
    <P Name="Dst">240#in:1</P>
  </Line>
  <Line LineType="Connection">
    <P Name="ZOrder">272</P>
    <P Name="Points">[1115, 165; 0, 65]</P>
    <P Name="Dst">200#lconn:1</P>
    <Branch ConnectType="SRC_DEST">
      <P Name="Src">199#rconn:1</P>
      <P Name="Points">[0, 25]</P>
    </Branch>
    <Branch ConnectType="SRC_DEST">
      <P Name="Src">270#lconn:1</P>
      <P Name="Points">[-25, 0]</P>
    </Branch>
    <Branch ConnectType="SRC_DEST">
      <P Name="Src">203#rconn:1</P>
      <P Name="Points">[90, 0]</P>
    </Branch>
  </Line>
  <Line>
    <P Name="ZOrder">95</P>
    <P Name="Src">180#out:1</P>
    <P Name="Dst">204#in:1</P>
  </Line>
  <Line>
    <P Name="ZOrder">100</P>
    <P Name="Src">205#out:1</P>
    <P Name="Dst">241#in:1</P>
  </Line>
  <Line>
    <P Name="ZOrder">89</P>
    <P Name="Src">181#out:1</P>
    <P Name="Dst">204#in:2</P>
  </Line>
  <Line>
    <P Name="ZOrder">118</P>
    <P Name="Src">249#out:1</P>
    <P Name="Points">[25, 0]</P>
    <P Name="Dst">248#in:2</P>
  </Line>
  <Line>
    <P Name="ZOrder">123</P>
    <P Name="Src">170#out:1</P>
    <P Name="Dst">266#in:3</P>
  </Line>
  <Line>
    <P Name="ZOrder">126</P>
    <P Name="Src">169#out:1</P>
    <P Name="Points">[25, 0]</P>
    <P Name="Dst">199#in:1</P>
  </Line>
  <Line>
    <P Name="ZOrder">128</P>
    <P Name="Src">157#out:1</P>
    <P Name="Points">[40, 0]</P>
    <P Name="Dst">195#in:1</P>
  </Line>
  <Line>
    <P Name="ZOrder">117</P>
    <P Name="Src">206#out:1</P>
    <P Name="Points">[49, 0; 0, 15]</P>
    <P Name="Dst">241#in:2</P>
  </Line>
  <Line>
    <P Name="ZOrder">101</P>
    <P Name="Src">250#out:1</P>
    <P Name="Points">[-5, 0; 35, 0]</P>
    <P Name="Dst">154#in:1</P>
  </Line>
  <Line>
    <P Name="ZOrder">111</P>
    <P Name="Src">158#out:1</P>
    <P Name="Points">[35, 0]</P>
    <P Name="Dst">197#in:1</P>
  </Line>
  <Line>
    <P Name="ZOrder">139</P>
    <P Name="Src">267#out:1</P>
    <P Name="Dst">188#in:1</P>
  </Line>
  <Line>
    <P Name="ZOrder">121</P>
    <P Name="Src">176#out:1</P>
    <P Name="Points">[35, 0]</P>
    <P Name="Dst">198#in:1</P>
  </Line>
  <Line>
    <P Name="ZOrder">103</P>
    <P Name="Src">178#out:1</P>
    <P Name="Points">[30, 0]</P>
    <P Name="Dst">202#in:1</P>
  </Line>
  <Line>
    <P Name="ZOrder">94</P>
    <P Name="Src">286#out:1</P>
    <P Name="Points">[53, 0; 0, -25]</P>
    <P Name="Dst">251#in:1</P>
  </Line>
  <Line>
    <P Name="ZOrder">125</P>
    <P Name="Src">179#out:1</P>
    <P Name="Points">[25, 0]</P>
    <P Name="Dst">200#in:1</P>
  </Line>
  <Line>
    <P Name="ZOrder">96</P>
    <P Name="Src">173#out:1</P>
    <P Name="Points">[197, 0; 0, -25]</P>
    <P Name="Dst">241#in:3</P>
  </Line>
  <Line LineType="Connection">
    <P Name="ZOrder">288</P>
    <P Name="Points">[605, 50; 0, 0]</P>
    <P Name="Dst">195#lconn:1</P>
    <Branch ConnectType="SRC_DEST">
      <P Name="Points">[445, 50; 160, 0]</P>
      <Branch ConnectType="SRC_DEST">
        <P Name="Src">154#rconn:1</P>
        <P Name="Points">[0, -95; 50, 0]</P>
      </Branch>
      <Branch ConnectType="SRC_DEST">
        <P Name="Src">267#lconn:1</P>
        <P Name="Points">[0, -125]</P>
      </Branch>
    </Branch>
    <Branch ConnectType="SRC_DEST">
      <P Name="Src">197#lconn:1</P>
      <P Name="Points">[-145, 0]</P>
    </Branch>
  </Line>
  <Line>
    <P Name="ZOrder">138</P>
    <P Name="Src">177#out:1</P>
    <P Name="Points">[40, 0]</P>
    <P Name="Dst">196#in:1</P>
  </Line>
  <Line>
    <P Name="Name">Vref</P>
    <P Name="ZOrder">93</P>
    <P Name="Src">248#out:1</P>
    <P Name="Points">[61, 0]</P>
    <Branch>
      <P Name="ZOrder">92</P>
      <P Name="Labels">[1, 1]</P>
      <P Name="Dst">192#in:1</P>
    </Branch>
    <Branch>
      <P Name="ZOrder">91</P>
      <P Name="Points">[0, 110]</P>
      <P Name="Dst">286#in:1</P>
    </Branch>
  </Line>
  <Line>
    <P Name="ZOrder">105</P>
    <P Name="Src">204#out:1</P>
    <P Name="Dst">266#in:1</P>
  </Line>
  <Line>
    <P Name="ZOrder">306</P>
    <P Name="Src">295#out:1</P>
    <P Name="Dst">313#in:1</P>
  </Line>
  <Line>
    <P Name="ZOrder">112</P>
    <P Name="Src">171#out:1</P>
    <P Name="Dst">266#in:5</P>
  </Line>
  <Line>
    <P Name="ZOrder">108</P>
    <P Name="Src">174#out:1</P>
    <P Name="Points">[215, 0; 0, -25]</P>
    <P Name="Dst">241#in:4</P>
  </Line>
  <Line>
    <P Name="Name">V2</P>
    <P Name="ZOrder">127</P>
    <P Name="Labels">[1, 1]</P>
    <P Name="Src">268#out:1</P>
    <P Name="Dst">183#in:1</P>
  </Line>
  <Line>
    <P Name="ZOrder">98</P>
    <P Name="Src">275#out:1</P>
    <P Name="Points">[0, 10]</P>
    <P Name="Dst">182#in:1</P>
  </Line>
  <Line>
    <P Name="ZOrder">107</P>
    <P Name="Src">172#out:1</P>
    <P Name="Points">[228, 0; 0, -15]</P>
    <P Name="Dst">241#in:5</P>
  </Line>
  <Line>
    <P Name="ZOrder">124</P>
    <P Name="Src">166#out:1</P>
    <P Name="Points">[31, 0; 0, 10]</P>
    <P Name="Dst">205#in:1</P>
  </Line>
  <Line>
    <P Name="ZOrder">113</P>
    <P Name="Src">168#out:1</P>
    <P Name="Dst">266#in:4</P>
  </Line>
  <Line>
    <P Name="ZOrder">102</P>
    <P Name="Src">159#out:1</P>
    <P Name="Dst">266#in:2</P>
  </Line>
  <Line>
    <P Name="ZOrder">119</P>
    <P Name="Src">167#out:1</P>
    <P Name="Points">[50, 0]</P>
    <P Name="Dst">247#in:2</P>
  </Line>
  <Line>
    <P Name="ZOrder">88</P>
    <P Name="Src">162#out:1</P>
    <P Name="Points">[99, 0; 0, -40]</P>
    <P Name="Dst">206#in:2</P>
  </Line>
  <Line>
    <P Name="ZOrder">106</P>
    <P Name="Src">271#out:1</P>
    <P Name="Dst">248#in:1</P>
  </Line>
  <Line>
    <P Name="ZOrder">110</P>
    <P Name="Src">175#out:1</P>
    <P Name="Points">[30, 0]</P>
    <P Name="Dst">201#in:1</P>
  </Line>
  <Line>
    <P Name="ZOrder">137</P>
    <P Name="Src">207#out:1</P>
    <P Name="Dst">194#in:1</P>
  </Line>
  <Line>
    <P Name="ZOrder">129</P>
    <P Name="Src">207#out:4</P>
    <P Name="Dst">186#in:1</P>
  </Line>
  <Line>
    <P Name="ZOrder">116</P>
    <P Name="Src">269#out:1</P>
    <P Name="Dst">190#in:1</P>
  </Line>
  <Line LineType="Connection">
    <P Name="ZOrder">83</P>
    <P Name="Src">242#rconn:1</P>
    <P Name="Dst">203#lconn:1</P>
  </Line>
  <Line>
    <P Name="ZOrder">90</P>
    <P Name="Src">163#out:1</P>
    <P Name="Points">[241, 0; 0, -5]</P>
    <P Name="Dst">241#in:6</P>
  </Line>
  <Line>
    <P Name="ZOrder">114</P>
    <P Name="Src">160#out:1</P>
    <P Name="Dst">205#in:2</P>
  </Line>
  <Line>
    <P Name="ZOrder">84</P>
    <P Name="Src">165#out:1</P>
    <P Name="Dst">247#in:1</P>
  </Line>
  <Line>
    <P Name="ZOrder">136</P>
    <P Name="Src">155#out:1</P>
    <P Name="Points">[10, 0; 0, -75]</P>
    <P Name="Dst">189#in:1</P>
  </Line>
  <Line>
    <P Name="ZOrder">109</P>
    <P Name="Src">161#out:1</P>
    <P Name="Points">[87, 0; 0, -30]</P>
    <P Name="Dst">206#in:1</P>
  </Line>
  <Line>
    <P Name="ZOrder">99</P>
    <P Name="Src">246#out:1</P>
    <P Name="Points">[110, 0]</P>
    <P Name="Dst">250#in:2</P>
  </Line>
  <Line LineType="Connection">
    <P Name="ZOrder">82</P>
    <P Name="Src">155#rconn:1</P>
    <P Name="Dst">242#lconn:1</P>
  </Line>
  <Line>
    <P Name="ZOrder">301</P>
    <P Name="Src">299#out:1</P>
    <P Name="Dst">311#in:1</P>
  </Line>
  <Line>
    <P Name="ZOrder">130</P>
    <P Name="Src">245#out:1</P>
    <P Name="Dst">250#in:1</P>
  </Line>
  <Line>
    <P Name="ZOrder">131</P>
    <P Name="Src">270#out:1</P>
    <P Name="Dst">191#in:1</P>
  </Line>
  <Line>
    <P Name="ZOrder">132</P>
    <P Name="Src">207#out:2</P>
    <P Name="Dst">184#in:1</P>
  </Line>
  <Line>
    <P Name="ZOrder">383</P>
    <P Name="Src">251#out:1</P>
    <P Name="Dst">287#in:1</P>
  </Line>
  <Line>
    <P Name="ZOrder">409</P>
    <P Name="Src">353#out:1</P>
    <P Name="Points">[10, 0]</P>
    <P Name="Dst">249#in:2</P>
  </Line>
  <Line>
    <P Name="ZOrder">410</P>
    <P Name="Src">354#out:1</P>
    <P Name="Points">[23, 0; 0, 36; -113, 0]</P>
    <P Name="Dst">353#in:2</P>
  </Line>
  <Annotation SID="288">
    <P Name="Name">Expected voltage value changes
0.1-30=370
0.2+50=420
0.6-20=400</P>
    <P Name="Position">[202, 476, 347, 526]</P>
    <P Name="InternalMargins">[0, 0, 0, 0]</P>
    <P Name="ZOrder">-8</P>
  </Annotation>
  <Annotation SID="289">
    <P Name="Position">[323, 807, 933, 1134]</P>
    <P Name="InternalMargins">[0, 0, 0, 0]</P>
    <P Name="FixedWidth">on</P>
    <P Name="ForegroundColor">[0.901961, 0.901961, 1.000000]</P>
    <P Name="BackgroundColor">[0.901961, 0.901961, 1.000000]</P>
    <P Name="DropShadow">on</P>
    <P Name="AnnotationType">area_annotation</P>
    <P Name="ZOrder">92</P>
    <P Name="FontSize">12</P>
  </Annotation>
  <Annotation SID="291">
    <P Name="Position">[1025, 804, 1643, 1136]</P>
    <P Name="InternalMargins">[0, 0, 0, 0]</P>
    <P Name="FixedHeight">on</P>
    <P Name="FixedWidth">on</P>
    <P Name="ForegroundColor">[0.901961, 0.901961, 1.000000]</P>
    <P Name="BackgroundColor">[0.901961, 0.901961, 1.000000]</P>
    <P Name="DropShadow">on</P>
    <P Name="AnnotationType">area_annotation</P>
    <P Name="ZOrder">91</P>
    <P Name="FontSize">12</P>
  </Annotation>
  <Annotation SID="292">
    <P Name="Name">&lt;!DOCTYPE HTML PUBLIC &quot;-//W3C//DTD HTML 4.0//EN&quot; &quot;http://www.w3.org/TR/REC-html40/strict.dtd&quot;&gt;
&lt;html&gt;&lt;head&gt;&lt;meta name=&quot;qrichtext&quot; content=&quot;1&quot; /&gt;&lt;style type=&quot;text/css&quot;&gt;
p, li { white-space: pre-wrap; }
&lt;/style&gt;&lt;/head&gt;&lt;body align=&quot;left&quot; style=&quot; font-family:&apos;Helvetica&apos;; font-size:10px; font-weight:400; font-style:normal;&quot;&gt;
&lt;p align=&quot;left&quot; style=&quot; margin-top:0px; margin-bottom:0px; margin-left:0px; margin-right:0px; -qt-block-indent:0; text-indent:0px;&quot;&gt;&lt;span style=&quot; font-family:&apos;SimSun&apos;; font-size:18px;&quot;&gt;400  400&lt;/span&gt;&lt;/p&gt;
&lt;p align=&quot;left&quot; style=&quot; margin-top:0px; margin-bottom:0px; margin-left:0px; margin-right:0px; -qt-block-indent:0; text-indent:0px;&quot;&gt;&lt;span style=&quot; font-family:&apos;SimSun&apos;; font-size:18px;&quot;&gt;n 2&lt;/span&gt;&lt;/p&gt;
&lt;p align=&quot;left&quot; style=&quot; margin-top:0px; margin-bottom:0px; margin-left:0px; margin-right:0px; -qt-block-indent:0; text-indent:0px;&quot;&gt;&lt;span style=&quot; font-family:&apos;SimSun&apos;; font-size:18px;&quot;&gt;L125e-6&lt;/span&gt;&lt;/p&gt;
&lt;p align=&quot;left&quot; style=&quot; margin-top:0px; margin-bottom:0px; margin-left:0px; margin-right:0px; -qt-block-indent:0; text-indent:0px;&quot;&gt;&lt;span style=&quot; font-family:&apos;SimSun&apos;; font-size:18px;&quot;&gt;C400e-6&lt;/span&gt;&lt;/p&gt;
&lt;p align=&quot;left&quot; style=&quot; margin-top:0px; margin-bottom:0px; margin-left:0px; margin-right:0px; -qt-block-indent:0; text-indent:0px;&quot;&gt;&lt;span style=&quot; font-family:&apos;SimSun&apos;; font-size:18px;&quot;&gt;f20k&lt;/span&gt;&lt;/p&gt;
&lt;p align=&quot;left&quot; style=&quot; margin-top:0px; margin-bottom:0px; margin-left:0px; margin-right:0px; -qt-block-indent:0; text-indent:0px;&quot;&gt;&lt;span style=&quot; font-family:&apos;SimSun&apos;; font-size:18px;&quot;&gt;R50&lt;/span&gt;&lt;/p&gt;&lt;/body&gt;&lt;/html&gt;</P>
    <P Name="Position">[1088, 617, 1197, 755]</P>
    <P Name="InternalMargins">[0, 0, 0, 0]</P>
    <P Name="FixedHeight">on</P>
    <P Name="FixedWidth">on</P>
    <P Name="Interpreter">rich</P>
    <P Name="ZOrder">-12</P>
  </Annotation>
  <Annotation SID="293">
    <P Name="Name">0.3 400~450
0.4 400</P>
    <P Name="Position">[107, 280, 164, 306]</P>
    <P Name="InternalMargins">[0, 0, 0, 0]</P>
    <P Name="ZOrder">-13</P>
  </Annotation>
  <Annotation SID="294">
    <P Name="Name">systematic error</P>
    <P Name="Position">[574, 637, 648, 651]</P>
    <P Name="InternalMargins">[0, 0, 0, 0]</P>
    <P Name="ZOrder">-14</P>
  </Annotation>
</System>
