# Supplementary material for: Output voltage control of DAB converters based on uncertainty and disturbance estimation
Source: PeerJ Comput Sci. 2024 Jul 1;10:e2175. doi: 10.7717/peerj-cs.2175 (PMC11232625; doi:10.7717/peerj-cs.2175)
Supplement: Supplemental Information 2 — The file is opened using MATLAB R2022a. After opening the slx file, click the Run button in the menu bar and it. Open the oscilloscope to display the model health status, which shows the expected voltage Vref step transformation, input voltage step change, load resistance step change, load resistance step change, load resistance continuous periodic change of the system changes. After the oscilloscope image is saved, it is the image displayed in the TIF file, and after processing, it is the image in the article. [file peerj-cs-10-2175-s002.slx › simulink/systems/system_root.xml]

<?xml version="1.0" encoding="utf-8"?>
<System>
  <P Name="Location">[-7, -7, 1543, 833]</P>
  <P Name="SystemRect">[0.000000, 0.000000, 0.000000, 0.000000]</P>
  <P Name="Open">on</P>
  <P Name="SetExecutionDomain">off</P>
  <P Name="ExecutionDomainType">Deduce</P>
  <P Name="ZoomFactor">175</P>
  <P Name="ReportName">simulink-default.rpt</P>
  <P Name="SIDHighWatermark">358</P>
  <P Name="SimulinkSubDomain">Simulink</P>
  <Block BlockType="Mux" Name="Mux1" SID="315">
    <P Name="Ports">[2, 1]</P>
    <P Name="Position">[725, 636, 730, 674]</P>
    <P Name="ZOrder">20061</P>
    <P Name="Inputs">2</P>
    <P Name="DisplayOption">bar</P>
  </Block>
  <Block BlockType="Mux" Name="Mux3" SID="134">
    <P Name="Ports">[3, 1]</P>
    <P Name="Position">[725, 566, 730, 604]</P>
    <P Name="ZOrder">20060</P>
    <P Name="Inputs">3</P>
    <P Name="DisplayOption">bar</P>
  </Block>
  <Block BlockType="SubSystem" Name="PI" SID="136">
    <P Name="Ports">[0, 5]</P>
    <P Name="Position">[455, 540, 495, 790]</P>
    <P Name="ZOrder">19971</P>
    <P Name="RequestExecContextInheritance">off</P>
    <P Name="ContentPreviewEnabled">on</P>
    <System Ref="system_136"/>
  </Block>
  <Block BlockType="Scope" Name="Scope" SID="317">
    <P Name="Ports">[4]</P>
    <P Name="Position">[885, 555, 965, 810]</P>
    <P Name="ZOrder">20063</P>
    <P Name="ScopeSpecificationString">Simulink.scopes.TimeScopeBlockCfg(&apos;CurrentConfiguration&apos;, extmgr.ConfigurationSet(extmgr.Configuration(&apos;Core&apos;,&apos;General UI&apos;,true,&apos;FigureColor&apos;,[1 1 1],&apos;ShowStatusbar&apos;,false),extmgr.Configuration(&apos;Core&apos;,&apos;Source UI&apos;,true),extmgr.Configuration(&apos;Sources&apos;,&apos;WiredSimulink&apos;,true,&apos;DataLoggingVariableName&apos;,&apos;ScopeData1&apos;),extmgr.Configuration(&apos;Visuals&apos;,&apos;Time Domain&apos;,true,&apos;SerializedDisplays&apos;,{struct(&apos;MinYLimReal&apos;,&apos;-387.24013&apos;,&apos;MaxYLimReal&apos;,&apos;-65.80057&apos;,&apos;YLabelReal&apos;,&apos;&apos;,&apos;MinYLimMag&apos;,&apos; 0.00000&apos;,&apos;MaxYLimMag&apos;,&apos;387.24013&apos;,&apos;LegendVisibility&apos;,&apos;On&apos;,&apos;XGrid&apos;,true,&apos;YGrid&apos;,true,&apos;PlotMagPhase&apos;,false,&apos;AxesColor&apos;,[1 1 1],&apos;AxesTickColor&apos;,[0 0 0],&apos;ColorOrder&apos;,[0 0.447058823529412 0.741176470588235;0.850980392156863 0.325490196078431 0.0980392156862745;0.929411764705882 0.694117647058824 0.125490196078431;0.494117647058824 0.184313725490196 0.556862745098039;0.466666666666667 0.674509803921569 0.188235294117647;0.301960784313725 0.745098039215686 0.933333333333333;0.635294117647059 0.0784313725490196 0.184313725490196],&apos;Title&apos;,&apos;%&lt;SignalLabel&gt;&apos;,&apos;LinePropertiesCache&apos;,{{struct(&apos;Visible&apos;,&apos;on&apos;,&apos;Color&apos;,[0 1 0],&apos;LineStyle&apos;,&apos;-&apos;,&apos;LineWidth&apos;,0.75,&apos;Marker&apos;,&apos;none&apos;),struct(&apos;Visible&apos;,&apos;on&apos;,&apos;Color&apos;,[0 0 1],&apos;LineStyle&apos;,&apos;-&apos;,&apos;LineWidth&apos;,0.75,&apos;Marker&apos;,&apos;none&apos;),struct(&apos;Visible&apos;,&apos;on&apos;,&apos;Color&apos;,[1 0 0],&apos;LineStyle&apos;,&apos;-&apos;,&apos;LineWidth&apos;,0.75,&apos;Marker&apos;,&apos;none&apos;)}},&apos;UserDefinedChannelNames&apos;,{{&apos;UDE-V2&apos;,&apos;PI-V2&apos;,&apos;Vref&apos;}},&apos;NumLines&apos;,3,&apos;LineNames&apos;,{{&apos;UDE-V2&apos;,&apos;PI-V2&apos;,&apos;Vref&apos;}},&apos;ShowContent&apos;,true,&apos;Placement&apos;,1),struct(&apos;MinYLimReal&apos;,&apos;-192.20511&apos;,&apos;MaxYLimReal&apos;,&apos;465.80057&apos;,&apos;YLabelReal&apos;,&apos;&apos;,&apos;MinYLimMag&apos;,&apos;0&apos;,&apos;MaxYLimMag&apos;,&apos;10&apos;,&apos;LegendVisibility&apos;,&apos;On&apos;,&apos;XGrid&apos;,true,&apos;YGrid&apos;,true,&apos;PlotMagPhase&apos;,false,&apos;AxesColor&apos;,[1 1 1],&apos;AxesTickColor&apos;,[0 0 0],&apos;ColorOrder&apos;,[0 0.447058823529412 0.741176470588235;0.850980392156863 0.325490196078431 0.0980392156862745;0.929411764705882 0.694117647058824 0.125490196078431;0.494117647058824 0.184313725490196 0.556862745098039;0.466666666666667 0.674509803921569 0.188235294117647;0.301960784313725 0.745098039215686 0.933333333333333;0.635294117647059 0.0784313725490196 0.184313725490196],&apos;Title&apos;,&apos;%&lt;SignalLabel&gt;&apos;,&apos;LinePropertiesCache&apos;,{{struct(&apos;Visible&apos;,&apos;on&apos;,&apos;Color&apos;,[0 1 0],&apos;LineStyle&apos;,&apos;-&apos;,&apos;LineWidth&apos;,0.75,&apos;Marker&apos;,&apos;none&apos;),struct(&apos;Visible&apos;,&apos;on&apos;,&apos;Color&apos;,[0 0 1],&apos;LineStyle&apos;,&apos;-&apos;,&apos;LineWidth&apos;,0.75,&apos;Marker&apos;,&apos;none&apos;)}},&apos;UserDefinedChannelNames&apos;,{{&apos;UDE-e&apos;,&apos;PI-e&apos;}},&apos;NumLines&apos;,2,&apos;LineNames&apos;,{{&apos;UDE-e&apos;,&apos;PI-e&apos;}},&apos;ShowContent&apos;,true,&apos;Placement&apos;,2),struct(&apos;MinYLimReal&apos;,&apos;387.5&apos;,&apos;MaxYLimReal&apos;,&apos;512.5&apos;,&apos;YLabelReal&apos;,&apos;&apos;,&apos;MinYLimMag&apos;,&apos;387.5&apos;,&apos;MaxYLimMag&apos;,&apos;512.5&apos;,&apos;LegendVisibility&apos;,&apos;On&apos;,&apos;XGrid&apos;,true,&apos;YGrid&apos;,true,&apos;PlotMagPhase&apos;,false,&apos;AxesColor&apos;,[1 1 1],&apos;AxesTickColor&apos;,[0 0 0],&apos;ColorOrder&apos;,[0 0.447058823529412 0.741176470588235;0.850980392156863 0.325490196078431 0.0980392156862745;0.929411764705882 0.694117647058824 0.125490196078431;0.494117647058824 0.184313725490196 0.556862745098039;0.466666666666667 0.674509803921569 0.188235294117647;0.301960784313725 0.745098039215686 0.933333333333333;0.635294117647059 0.0784313725490196 0.184313725490196],&apos;Title&apos;,&apos;%&lt;SignalLabel&gt;&apos;,&apos;LinePropertiesCache&apos;,{{}},&apos;UserDefinedChannelNames&apos;,{{&apos;V1&apos;}},&apos;NumLines&apos;,1,&apos;LineNames&apos;,{{&apos;V1&apos;}},&apos;ShowContent&apos;,true,&apos;Placement&apos;,3),struct(&apos;MinYLimReal&apos;,&apos;24.375&apos;,&apos;MaxYLimReal&apos;,&apos;80.625&apos;,&apos;YLabelReal&apos;,&apos;&apos;,&apos;MinYLimMag&apos;,&apos;0&apos;,&apos;MaxYLimMag&apos;,&apos;10&apos;,&apos;LegendVisibility&apos;,&apos;On&apos;,&apos;XGrid&apos;,true,&apos;YGrid&apos;,true,&apos;PlotMagPhase&apos;,false,&apos;AxesColor&apos;,[1 1 1],&apos;AxesTickColor&apos;,[0 0 0],&apos;ColorOrder&apos;,[0 0.447058823529412 0.741176470588235;0.850980392156863 0.325490196078431 0.0980392156862745;0.929411764705882 0.694117647058824 0.125490196078431;0.494117647058824 0.184313725490196 0.556862745098039;0.466666666666667 0.674509803921569 0.188235294117647;0.301960784313725 0.745098039215686 0.933333333333333;0.635294117647059 0.0784313725490196 0.184313725490196],&apos;Title&apos;,&apos;%&lt;SignalLabel&gt;&apos;,&apos;LinePropertiesCache&apos;,{{}},&apos;UserDefinedChannelNames&apos;,{{&apos;R&apos;}},&apos;NumLines&apos;,1,&apos;LineNames&apos;,{{&apos;R&apos;}},&apos;ShowContent&apos;,true,&apos;Placement&apos;,4)},&apos;DisplayPropertyDefaults&apos;,struct(&apos;YLabelReal&apos;,&apos;&apos;,&apos;ColorOrder&apos;,[0.0745098039215686 0.623529411764706 1;1 0.411764705882353 0.16078431372549;1 1 0.0666666666666667;0.717647058823529 0.274509803921569 1;0.392156862745098 0.831372549019608 0.0745098039215686;0.0588235294117647 1 1;1 0.0745098039215686 0.650980392156863]),&apos;DisplayLayoutDimensions&apos;,[4 1],&apos;DisplayContentCache&apos;,[]),extmgr.Configuration(&apos;Tools&apos;,&apos;Plot Navigation&apos;,true,&apos;OnceAtStop&apos;,false,&apos;PreviousAutoscale&apos;,&apos;XY&apos;),extmgr.Configuration(&apos;Tools&apos;,&apos;Measurements&apos;,true,&apos;Version&apos;,&apos;2022a&apos;)),&apos;Version&apos;,&apos;2022a&apos;,&apos;Position&apos;,[1 40.7241379310345 1588.96551724138 778.758620689655])</P>
    <P Name="NumInputPorts">4</P>
    <P Name="Floating">off</P>
  </Block>
  <Block BlockType="SubSystem" Name="UDE" SID="302">
    <P Name="Ports">[0, 2]</P>
    <P Name="Position">[330, 567, 370, 783]</P>
    <P Name="ZOrder">20059</P>
    <P Name="RequestExecContextInheritance">off</P>
    <P Name="ContentPreviewEnabled">on</P>
    <System Ref="system_302"/>
  </Block>
  <Block BlockType="Reference" Name="powergui" SID="107">
    <P Name="Ports">[]</P>
    <P Name="Position">[755, 835, 836, 874]</P>
    <P Name="ZOrder">20064</P>
    <P Name="Priority">1</P>
    <P Name="LibraryVersion">8</P>
    <P Name="SourceBlock">spspowerguiLib/powergui</P>
    <P Name="SourceType">PSB option menu block</P>
    <P Name="SourceProductBaseCode">PS</P>
    <InstanceData>
      <P Name="RTWMemSecFuncInitTerm">Inherit from model</P>
      <P Name="RTWMemSecFuncExecute">Inherit from model</P>
      <P Name="RTWMemSecDataConstants">Inherit from model</P>
      <P Name="RTWMemSecDataInternal">Inherit from model</P>
      <P Name="RTWMemSecDataParameters">Inherit from model</P>
      <P Name="ContentPreviewEnabled">on</P>
      <P Name="SimulationMode">Discrete</P>
      <P Name="SampleTime">2e-7</P>
      <P Name="frequency">60</P>
      <P Name="Iterations">50</P>
      <P Name="frequencyindice">0</P>
      <P Name="Pbase">100e6</P>
      <P Name="ErrMax">1e-4</P>
      <P Name="UnitsV">kV</P>
      <P Name="UnitsW">MW</P>
      <P Name="buscounter">0</P>
      <P Name="FunctionMessages">off</P>
      <P Name="echomessages">off</P>
      <P Name="EnableUseOfTLC">off</P>
      <P Name="CurrentSourceSwitches">off</P>
      <P Name="DisableSnubberDevices">off</P>
      <P Name="DisableRonSwitches">off</P>
      <P Name="DisableVfSwitches">off</P>
      <P Name="DisplayEquations">off</P>
      <P Name="AutomaticDiscreteSolvers">off</P>
      <P Name="SolverType">Tustin/Backward Euler (TBE)</P>
      <P Name="Interpol">off</P>
      <P Name="ExternalGateDelay">off</P>
      <P Name="methode">off</P>
      <P Name="Ts">100</P>
      <P Name="x0status">blocks</P>
      <P Name="SPID">on</P>
      <P Name="SwTol">0</P>
      <P Name="HookPort">off</P>
      <P Name="NonlinearTolerance">1e-4</P>
      <P Name="nMaxIteration">100</P>
      <P Name="ContinueOnMaxIteration">off</P>
      <P Name="RestoreLinks">warning</P>
      <P Name="ResistiveCurrentMeasurement">off</P>
      <P Name="Frange">[0:2:500]</P>
      <P Name="Ylog">off</P>
      <P Name="Xlog">on</P>
      <P Name="ShowGrid">off</P>
      <P Name="save">off</P>
      <P Name="variable">ZData</P>
      <P Name="structure">0</P>
      <P Name="ZoomFFT">off</P>
      <P Name="StartTime">0.0</P>
      <P Name="cycles">1</P>
      <P Name="DisplayStyle">1</P>
      <P Name="fundamental">60</P>
      <P Name="FreqAxis">off</P>
      <P Name="MaxFrequency">1000</P>
      <P Name="frequencyindicesteady">1</P>
      <P Name="RmsSteady">1</P>
      <P Name="display">off</P>
    </InstanceData>
  </Block>
  <Line>
    <P Name="ZOrder">167</P>
    <P Name="Src">136#out:1</P>
    <P Name="Points">[57, 0; 0, 20]</P>
    <P Name="Dst">134#in:2</P>
  </Line>
  <Line>
    <P Name="ZOrder">168</P>
    <P Name="Src">302#out:1</P>
    <P Name="Points">[38, 0; 0, -94; 205, 0; 0, 49]</P>
    <P Name="Dst">134#in:1</P>
  </Line>
  <Line>
    <P Name="ZOrder">169</P>
    <P Name="Src">136#out:2</P>
    <P Name="Points">[57, 0; 0, -20]</P>
    <P Name="Dst">134#in:3</P>
  </Line>
  <Line>
    <P Name="ZOrder">170</P>
    <P Name="Src">136#out:3</P>
    <P Name="Dst">315#in:2</P>
  </Line>
  <Line>
    <P Name="ZOrder">171</P>
    <P Name="Src">302#out:2</P>
    <P Name="Points">[38, 0; 0, 106; 237, 0; 0, -191]</P>
    <P Name="Dst">315#in:1</P>
  </Line>
  <Line>
    <P Name="ZOrder">182</P>
    <P Name="Src">136#out:4</P>
    <P Name="Dst">317#in:3</P>
  </Line>
  <Line>
    <P Name="ZOrder">181</P>
    <P Name="Src">136#out:5</P>
    <P Name="Points">[230, 0; 0, 15]</P>
    <P Name="Dst">317#in:4</P>
  </Line>
  <Line>
    <P Name="ZOrder">184</P>
    <P Name="Src">134#out:1</P>
    <P Name="Dst">317#in:1</P>
  </Line>
  <Line>
    <P Name="ZOrder">183</P>
    <P Name="Src">315#out:1</P>
    <P Name="Points">[135, 0]</P>
    <P Name="Dst">317#in:2</P>
  </Line>
</System>
